# Supplementary material for: Informatics framework of traditional Sino-Japanese medicine (Kampo) unveiled by factor analysis
Source: J Nat Med. 2015 Oct 26;70(1):107–14. doi: 10.1007/s11418-015-0946-0 (PMC4662717; doi:10.1007/s11418-015-0946-0)
Supplement: Supplementary file 1 — Supplementary Table S1 (XLSX 16 kb) [file 11418_2015_946_MOESM1_ESM.xlsx]

## Sheet: Table S1
	Table S1 Crude drugs composing Kampo medicines appearing in this paper.
	Crude Drug		Scientific Name of Medicinal Resource								Medicinal Part	Reference
	English Name	Latin Name	(1)	(2)	(3)	(4)	(5)	(6)	(7)	(8)
	Achyranthes root	Achyranthis Radix	Achyranthes fauriei H.Lév. et Vaniot	A. bidentata Blume							Root	[1]
	Akebia stem	Akebiae Caulis	Akebia quinata Decne.	A. trifoliata Koidz.							Climbing Stem (usually cut transversely)	[1]
	Alisma rhizome	Alismatis Rhizoma	Alisma orientale Juz.								Tuber (usually removing periderm)	[1]
	Angelica dahurica root	Angelicae Dahuricae Radix	Angelica dahurica Benth. et Hook.f. ex Franch. et Sav.								Root	[1]
	Apricot kernel	Armeniacae Semen	Prunus armeniaca L.	P. armeniaca L. var. ansu Maxim.	P. sibirica L.						Seed	[1]
	Aralia rhizome	Araliae Cordatae Rhizoma	Aralia cordata Thunb.								Rhizome	[1]
	Areca peel	Arecae Pericarpium	Areca catechu L.	(Other allied plants)							Pericarp	[26]
	Asiasarum root	Asiasari Radix	Asiasarum sieboldii F.Maek.	A. heterotropoides F.Maek. var. mandshuricum F.Maek.							Root with Rhizome	[1]
	Ass-hide glue	Asini Gelatinum	Equus asinus L.	E. asinus L. × E. caballus L.	Bos taurus L. var. domesticus Gmelin						Glue (Gelatin)	[26]
	Astragalus root	Astragali Radix	Astragalus membranaceus Bunge	A. mongholicus Bunge							Root	[1]
	Atractylodes lancea rhizome	Atractylodis Lanceae Rhizoma	Atractylodes lancea DC.	A. chinensis Koidz.	(Their interspecific hybrids)						Rhizome	[1]
	Atractylodes rhizome	Atractylodis Rhizoma	Atractylodes japonica Koidz. ex Kitam.	A. macrocephala Koidz. (A. ovata DC.)							Rhizome	[1]
	Bamboo shavings	Bambusae Caulis	Phyllostachys nigra (Lodd.) Munro var. henonis (Bean) Stapf	P. bambusoides Siebold et Zucc.	P. edulis J.Houz.	Bambusa tuldoides Munro					Inner Layer of Culm	[26]
	Bupleurum root	Bupleuri Radix	Bupleurum falcatum L.								Root	[1]
	Cinnamon bark	Cinnamomi Cortex	Cinnamomum cassia Blume								Bark of Trunk (or removing a part of the periderm)	[1]
	Citrus unshiu peel	Aurantii Nobilis Pericarpium	Citrus unshiu Marcow.	C. reticulata Blanco							Pericarp of Ripe Fruit	[1]
	Cnidium rhizome	Cnidii Rhizoma	Cnidium officinale Makino								Rhizome (usually passed through hot water)	[1]
	Common rush	Junci Caulis Medulla	Juncus effusus L. var. decipiens Buchen.								Pith of Stem (or the whole grass)	[26]
	Coptis rhizome	Coptidis Rhizoma	Coptis japonica Makino	C. chinensis Franch.	C. deltoidea C.Y.Cheng et Hsiao	C. teeta Wall.					Rhizome (practically removing the roots)	[1]
	Cyperus rhizome	Cyperi Rhizoma	Cyperus rotundus L.								Rhizome	[1]
	Ephedra herb	Ephedrae Herba	Ephedra sinica Stapf	E. intermedia Schrenk et C.A.Mey.	E. equisetina Bunge						Terrestrial Stem	[1]
	Euodia fruit	Euodiae Fructus	Euodia ruticarpa Hook.f. et Thomson (Evodia rutaecarpa Benth.)	E. (Evodia) officinalis Dode	E. (Evodia) bodinieri Dode						Fruit	[1]
	Fennel	Foeniculi Fructus	Foeniculum vulgare Mill.								Fruit	[1]
	Ginger	Zingiberis Rhizoma	Zingiber officinale Roscoe								Rhizome	[1]
	Ginseng	Ginseng Radix	Panax ginseng C.A.Mey. (P. schinseng Nees)								Root (removing rootlets) (or quickly passed through hot water)	[1]
	Glycyrrhiza	Glycyrrhizae Radix	Glycyrrhiza uralensis Fisch.	G. glabra L.							Root and Stolon [with (unpeeled) or without (peeled) the periderm]	[1]
	Gypsum	Gypsum Fibrosum	-								[Natural Hydrous Calcium Sulfate (CaSO4.2H2O)]	[1]
	Hemp Fruit	Cannabis Fructus	Cannabis sativa L.								Fruit	[1]
	Immature orange	Aurantii Fructus Immaturus	Citrus aurantium L. var. daidai Makino	C. aurantium L.	C. natsudaidai Hayata						Immature Fruit (or cut crosswise)	[1]
	Japanese angelica root	Angelicae Radix	Angelica acutiloba Kitag.	A. acutiloba Kitag. var. sugiyamae Hikino							Root (usually passed through hot water)	[1]
	Japanese cherry bark	Pruni Cortex	Prunus jamasakura Siebold ex Koidz.	P. verecunda Koehne							Tree Bark	[26]
	Jujube	Zizyphi Fructus	Zizyphus jujuba Mill. var. inermis Rehder								Fruit	[1]
	Longgu	Fossilia Ossis Mastodi	-								Ossified Bone of Large Mammal	[1]
	Lycium Bark	Lycii Cortex	Lycium chinense Mill.	L. barbarum L.							Root Bark	[1]
	Magnolia bark	Magnoliae Cortex	Magnolia obovata Thunb. (M. hypoleuca Siebold et Zucc.)	M. officinalis Rehder et Wilson	M. officinalis Rehder et Wilson var. biloba Rehder et Wilson						Bark of Trunk	[1]
	Magnolia flower	Magnoliae Flos	Magnolia salicifolia Maxim.	M. kobus DC.	M. biondii Pamp.	M. sprengeri Pamp.	M. heptapeta Dandy (M. denudata Desr.)				Flower Bud	[1]
	Moutan bark	Moutan Cortex	Paeonia suffruticosa Andrews (P. moutan Sims)								Root Bark	[1]
	Orange	Aurantii Fructus	Citrus aurantium L.	C. reticulata Blanco	C. unshiu Marcow.	C. natsudaidai Hayata	C. × wilsonii Tanaka	C. hassaku Yu.Tanaka	C. × iyo Yu.Tanaka	Poncirus trifoliata Raf.	Mature Fruit (or cut crosswise)	[26]
	Oyster shell	Ostreae Testa	Ostrea gigas Thunb.								Shell	[1]
	Peach kernel	Persicae Semen	Prunus persica Batsch	P. persica Batsch var. davidiana Maxim.							Seed	[1]
	Peony root	Paeoniae Radix	Paeonia lactiflora Pall.								Root	[1]
	Pinellia tuber	Pinelliae Tuber	Pinellia ternata Breitenb.								Tuber (removing the cork layer)	[1]
	Plantago seed	Plantaginis Semen	Plantago asiatica L.								Seed	[1]
	Platycodon root	Platycodi Radix	Platycodon grandiflorum A.DC.								Root	[1]
	Polyporus sclerotium	Polyporus	Polyporus umbellatus Fries								Sclerotium	[1]
	Poria sclerotium	Poria	Wolfiporia cocos Ryvarden et Gilbertson (Poria cocos Wolf)								Sclerotium (mostly removing the external layer usually)	[1]
	Processed aconite root	Processi Aconiti Radix	Aconitum carmichaeli Debeaux	A. japonicum Thunb.							Tuberous Root (processed for attenuation of the total alkaoids such as benzoyl aconin)	[1]
	Processed ginger	Zingiberis Processum Rhizoma	Zingiber officinale Roscoe								Rhizome (passed through hot water or steamed)	[1]
	Pueraria root	Puerariae Radix	Pueraria lobata Ohwi								Root (removing periderm)	[1]
	Rehmannia root (steamed)	Rehmanniae Radix	Rehmannia glutinosa Libosch. var. purpurea Makino	R. glutinosa Libosch.							Root	[1]
	Rhubarb	Rhei Rhizoma	Rheum palmatum L.	R. tanguticum Maxim.	R. officinale Baill.	R. coreanum Nakai	(Their Interspecific Hybrids)				Rhizome	[1]
	Saposhnikovia root and rhizome	Saposhnikoviae Radix	Saposhnikovia divaricata Schischk.								Root and Rhizome	[1]
	Saussurea root	Saussureae Radix	Saussurea lappa Clarke								Root	[1]
	Schisandra fruit	Schisandrae fructus	Schisandra chinensis Baill.								Fruit	[1]
	Scutellaria root	Scutellariae Radix	Scutellaria baicalensis Georgi								Root (removing periderm)	[1]
	Trichosanthes seed	Trichosanthis Semen	Trichosanthes kirilowii Maxim.	T. multiloba Miq.	T. kirilowii Maxim. var. japonicum Kitamura (T. japonica Regel)	T. bracteata Voigt					Seed	[26]
	Trichosanthes root	Trichosanthis Radix	Trichosanthes kirilowii Maxim.	T. kirilowii Maxim. var. japonicum Kitam.	T. bracteata Voigt						Root (removing cortex)	[1]
