# Supplementary material for: Informatics framework of traditional Sino-Japanese medicine (Kampo) unveiled by factor analysis
Source: J Nat Med. 2015 Oct 26;70(1):107–14. doi: 10.1007/s11418-015-0946-0 (PMC4662717; doi:10.1007/s11418-015-0946-0)
Supplement: Supplementary file 2 — Supplementary Table S2 (XLSX 14 kb) [file 11418_2015_946_MOESM2_ESM.xlsx]

## Sheet: Table S2
	Table S2 Quantitative ratio of composite crude drugs in 34 Kampo prescriptions analyzed by direct infusion Q-TOF-MS for metabolomic analysis.
	Crude Drug	Kampo Prescription (No.)
		1	2	3	4	5	6	7	8	9	10	11	12	13	14	15	16	17	18	19	20	21	22	23	24	25	26	27	28	29	30	31	32	33	34
	Cinnamon bark	4.5	4.5	4.5	7.5	4.5	4.5	4.5	4.5	4.5	3	3.5	5	2	3	3	3	1	2.5	4		4.5	4	4	4.5									3	3
	Jujube	4.5	4.5	4.5	4.5	4.5	4.5	4.5	4.5	4.5	4	2.5	3	2	4	4	4	1	2.5		4.5	4.5			4.5	5	5		3	3	3	3	3	6	6
	Peony root	4.5	4.5	4.5	4.5	4.5	9	9	6	4.5	3	2.5	3	3	3	3	3	1	2.5		4.5			4	4.5	3	3						3	3	3
	Glycyrrhiza	3	3	3	3	3	3	3	3	3	3	2	3	1	2	2	2	1	1.5	2	3	3	4			3	3	4	3	3	2	3		2	2
	Ginger	1	1	1	1	1	1	1	1.5	1	1	1	1	1	1	1	1	1	1		1	1			2		1.5		1	1	1	1.5	1.5		2
	Astragalus root		4.5																						4.5
	Scutellaria root																		2.5							5	5		3	3	3	3	3
	Coptis rhizome																												1			1
	Pueraria root			6											8	8	8
	Trichosanthes seed																												3
	Processed ginger																	1					3									1
	Platycodon root																	1										2			3
	Orange																	1
	Immature orange																																4
	Apricot kernel					3						1.5	3
	Magnolia bark					3								3				1
	Euodia fruit																																		6
	Bupleurum root																		6										8	8	8		8
	Asiasarum root																																	3	3
	Magnolia flower															3
	Gypsum										5																				10
	Cnidium rhizome															3		1
	Atractylodes lancea rhizome													3
	Rhubarb							a.q. 0.5																									a.q. 0.5
	Alisma rhizome													3
	Polyporus sclerotium													3
	Citrus unshiu peel													3				2
	Japanese angelica root																	2																3	3
	Peach kernel																							4
	Ginseng								4.5										2.5				3						3	3	3	3
	Pinellia tuber																6	2	4.5								8		8	6	6	6	6
	Angelica dahurica root																	1
	Atractylodes rhizome													3				3			4.5		3
	Poria sclerotium													3				2			4.5			4
	Moutan bark																							4
	Oyster shell									4.5
	Ephedra herb										3	1.5	3		4	4	4	1
	Akebia stem																																	2	2
	Longgu									4.5
	Crude drug ratios represent the weight in grams originally used to prepare the Kampo prescriptions.
	(a.q., adequate)
