# Supplementary material for: Informatics framework of traditional Sino-Japanese medicine (Kampo) unveiled by factor analysis
Source: J Nat Med. 2015 Oct 26;70(1):107–14. doi: 10.1007/s11418-015-0946-0 (PMC4662717; doi:10.1007/s11418-015-0946-0)
Supplement: Supplementary file 3 — Supplementary Table S3 (XLSX 560 kb) [file 11418_2015_946_MOESM3_ESM.xlsx]

## Sheet: Table S3
	Table S3 Metabolomics data of 34 Kampo prescriptions for multivariate analysis.
	m/z	Kampo Prescription (No.)
		1	2	3	4	5	6	7	8	9	10	11	12	13	14	15	16	17	18	19	20	21	22	23	24	25	26	27	28	29	30	31	32	33	34	Blank (H2O)
	85	870.43	756.021	1212.71	724.875	785.03	797.622	772.901	710.632	1005.51	1128.06	610.879	925.202	877.66	1093.73	1700.21	1354.92	1047.44	1017.07	188.92	1064.05	391.303	289.089	247.112	401.42	801.602	802.52	336.3	490.843	417.789	617.632	806.399	714.19	763.26	945.102	382.02
	85.5	19.109	34.08	67.12	20.04	24.451	31.262	22.943	18.135	43.478	43.602	26.476	35.539	25.224	60.413	89.5	81.642	38.08	36.077	7.008	36.481	8.859	16.835	10.262	10.682	34.652	33.468	25.801	23.072	19.892	52.856	41.352	31.496	15.953	30.317	6.08
	86	338.04	341.11	523.52	311.92	357.214	510.1	491.689	550.77	589.009	538.696	432.87	578.773	699.77	478.84	1204.67	859.697	860.63	636.23	34.959	622.337	86.12	231.889	163.04	180.01	198.793	319.94	149.04	263.213	220.902	411.889	515.189	335.87	402.01	488.143	27.3
	86.5	42.64	37.98	122.42	61.03	43.45	48.803	41.606	39.826	111.64	199.68	55.19	76.3	102.264	140.8	222.66	141.57	87.817	128.04	12.626	81.001	22.512	29.888	22.323	19.476	67.36	66.729	32.888	64.03	47.321	88.746	45.61	80.325	40.789	44.54	10.25
	87	629.302	528.741	844.8	550.239	553.92	780.59	852.272	778.244	968.1	879.131	595.322	814.744	1016.47	769.884	1769.05	1124.36	941.087	823.543	138.588	995.831	167.03	312.99	312.604	354.976	441.37	513.76	261.122	339.01	259.98	405.05	579.762	452.762	614	746.316	135.881
	87.5	62.63	39.382	134.928	63.118	39.457	47.58	44.67	20.094	113.672	192.38	50.246	94.999	95.269	170.79	229.35	160.24	82.65	92.962	29.378	115.11	30.093	29.45	7.82	29.454	76.2	64.08	36.071	43.309	44.095	55.63	59.76	58.575	40.107	51.138	4.649
	88	335.176	259.03	617.11	316.71	305.506	300.713	241.841	198.106	884.293	1144.77	367.13	435.45	482.73	529.287	827.529	708.01	567.232	370.38	279	443.57	171.53	187.99	125.31	143.8	279.36	265.04	256.667	247.484	248.04	544.03	360.061	360.2	241.82	250.43	116.638
	88.5	106.12	100.2	120.01	83.59	113.53	112	93.61	61.23	92.84	141.22	58.479	81.127	105.507	99.06	205.723	107.97	127.63	61.125	127.26	117.66	114.83	116.01	82.01	127.74	118.78	157.61	128.14	93.78	120.47	127.55	106.47	111.47	77.4	88.17	80.72
	89	3893.33	3354.08	2753.59	3714.84	3464.08	3267.66	3050.58	2864.17	753.28	3102.37	618.495	753.23	1176.22	1943.79	1529.16	1196.63	1363.59	668.18	4752.22	842.777	4954.44	4141.92	4771.22	4758.99	3882.29	5375.93	4579.86	2243.5	3050.47	1933.27	2844.64	2953.54	3049.76	2486.77	3928.72
	89.5	60	31.84	22.797	23.17	43.272	32.031	34.021	32.88	19.57	32.3	7.739	22.69	16.626	20.27	43.94	16.58	16.645	29.33	28.68	22.052	42.82	24.147	42.24	43.157	55.33	24.69	26.7	19.461	25.215	12.92	50.97	31.367	23.489	41.238	28.181
	90	351.724	338.86	343.835	313.04	318.99	307.121	313.152	237.96	254.913	510.407	258.01	392.04	275.39	532.87	793.25	685.12	433.47	223.505	352.72	228.51	372.102	334.117	367.799	367.05	359.468	495.795	362.67	228.959	308.628	278.102	305.3	375.23	263.717	283.425	297.315
	90.5	65.949	42.069	189.973	64.174	54.48	48.754	46.6	34.213	206.353	305.667	67.548	91.879	88.948	179.85	317.97	232.539	122.432	108.733	65.542	117.64	57.25	51.89	35.559	29.58	140.491	120.25	77.863	52.673	71.84	172.434	67.178	57.796	48.382	41.746	22.439
	91	277.84	215.335	263.26	215.359	180.9	163.482	177.472	135.796	241.87	326.146	132.093	188.597	197.496	332.633	310	279.029	217.833	146.087	133.032	150.109	136.426	125.501	131.51	133.649	173.338	218.875	208.036	93.702	112.002	126.251	187.793	167.338	143.08	136.03	234.303
	91.5	162.61	154.145	325.141	141.745	125.63	150.288	153.704	97.19	426.819	240.719	262.25	382.065	202.23	275.211	478.541	441.026	258.609	370.241	163.98	278.122	83.06	179.027	61.499	68.65	182.842	184.052	244.588	145.97	189.706	188.94	323.888	244.871	165.905	180.364	36.79
	92	158.04	150.756	249.13	148.745	151.185	160.734	123.87	100.291	328.669	380.34	175.866	231.75	221.794	256.08	397.139	338.495	189.733	186.863	106.806	215.303	90.895	108.29	59.72	60.05	128.733	144.27	180.248	118.04	102.848	173.284	239.338	176.74	114.932	146.085	167.654
	92.5	64.475	51.54	128.541	61.71	39.167	54.727	63.65	30.237	156.959	148.32	73.12	143.478	82.775	116.259	224.41	184.08	102.346	95.972	43.441	94.412	34.55	50.908	17.605	34.032	82.616	83.272	76.525	50.637	64.878	86.572	109.456	82.015	57.655	74.85	22.382
	93	138.74	84.522	201.08	119.037	89.11	99.47	88.799	86.61	231.1	303.493	90.179	178.167	161.633	267.58	432.906	310.573	179.23	112.743	66.375	167.03	70.867	75.108	39.233	49.529	143.81	126.733	74.937	45.392	60.8	98.25	111.711	114.679	79.978	113.325	70.41
	93.5	67.614	59.896	132.51	61.57	45.451	42.53	45.294	30.132	122.03	147.861	59.189	100.706	84.56	171.566	196.096	203.573	89.14	96.928	27.76	93.266	33.41	31.412	9.45	32.593	90.13	87.34	40.223	55.49	35.328	64.44	88.423	57.87	48.168	60.04	3.012
	94	58.773	48.105	107.594	51.61	46.052	34.41	40.53	33.38	98.822	115.68	51.61	82.53	54.709	112.73	173.27	149.521	76.43	56.5	22.46	73.576	22.31	61.217	4.773	18.72	75.16	73.791	61.56	33.4	40.62	60.189	56.53	44.93	30.138	44.952	14.202
	94.5	36.702	36.94	78.156	46.556	26.618	30.826	37.82	18.126	70.649	90.662	33.57	47.26	47.502	76.03	146.153	128.755	72.18	64.036	20.96	53.423	11.219	39.51	12.576	10.926	35.18	47.77	29.5	39.892	24.81	87.162	50.59	32.7	36.33	46.309	8.495
	95	211.602	177.806	201.302	180.93	144.145	167.788	156.608	120.434	120.612	288.831	78.212	117.07	138.06	255.1	287.668	204.09	139.04	168.06	81.14	116.35	91.833	93.11	67.492	84.211	137.03	156.02	105.406	107.31	84.195	128.436	130.88	157.049	98.41	113.889	176.01
	95.5	47.578	36.353	143.28	43.399	32.49	40	33.42	28.52	141.052	433.82	53.74	96.673	106.01	144.23	289.579	197.26	89.458	163.389	19.908	91.899	20.403	26.302	6.05	12.12	88.77	71.53	43.002	92.949	82.89	151.994	71.844	123.591	45.233	43.149	3.929
	96	114.867	100.958	210.145	115.363	81.05	91.623	82.016	72.378	182.959	344.312	79.916	154.75	158.31	218.95	319.88	296.56	146.141	193.116	31.59	148.79	60.909	63.8	22.381	45.81	121.26	137.384	87.12	100.135	68.23	144.89	142.043	137.07	100.321	99.077	24.21
	96.5	79.93	66.481	116.882	68.21	53.99	60.164	57.45	32.263	122.96	246.27	63.485	115.385	89.437	125.937	147.03	131.01	88.549	106.56	43.167	98.31	22.624	28.411	16.023	25.661	59.599	63.31	34.465	61.388	55.99	67.95	80.217	77.9	38.995	65.625	19.959
	97	665.723	581.843	1101.46	631.843	543.46	595.509	593.749	473.213	938.19	1264.06	516.693	663.319	666.97	969.83	1383.56	1141.46	784.159	714.846	217.132	783.356	285.57	266.721	175.27	253.501	572.455	608.415	324.1	400.801	301.32	523.425	684.422	552.35	558.721	632.09	303.07
	97.5	42.939	18.85	56.499	25.366	145.708	106.31	15.329	22.071	72.2	109.26	30.44	44.895	38.529	51.961	111.26	92.34	48.435	46.07	110.97	51.82	14.75	16.11	5.974	10.866	24.642	32.749	142.4	25.753	16.188	472.886	37.553	39.22	23.562	26.183	22.366
	98	310.933	190.034	574.45	264.492	107.837	144.076	207.692	123.468	676.92	1099.82	246.95	319.191	576.82	577.91	1159.09	820.39	618.186	321.81	57.8	516.236	115.71	172.213	66.212	93.41	296.39	370.043	119.407	173.32	161.46	176.588	266.978	212.02	197.98	213.19	127.775
	98.5	1639.31	1034.12	3127	1418.66	994.8	1006.21	1014.41	656.809	2830.63	8661.1	1111.48	1517.19	2005.74	3194.58	4794.4	4164.15	2067.12	1127.08	747.451	1734.04	785.37	733.85	322.981	614.574	1488.11	2108.41	1489.19	1025.94	1058.62	4235.14	872.76	836.44	754.873	549.41	23.33
	99	420.67	341.1	15.21	343.8	325.92	364.256	285.247	263.002	315.43	37.14	193.593	302.07	244.51	25.64	687.36	507.16	312.21	422.29	160.723	355.757	139.05	140.43	146.778	181.733	401.09	18.443	11.374	200.34	5.95	16.495	390.271	427.44	312.39	422.235	1102.17
	99.5	204.934	163.61	553.97	227.055	159.957	170.009	184.308	112.541	533.921	700.79	222.289	341.393	253.84	571.51	795.81	638.1	306.537	307.519	116.866	307.17	104.49	102.15	40.233	68.24	296.821	292.485	191.88	191.06	142.602	395.13	272.404	199.88	141.269	178.38	26.664
	100	374.72	282.109	646.686	310.843	255.923	269.053	292.944	194.28	509.785	802.16	288.636	396.82	392.06	641.34	947.2	789.08	429.321	422.232	142.03	527.811	149.91	172.712	71.51	98.923	360.565	358.419	249.04	206.44	206.346	363.1	363.518	322.213	244.592	274.179	147.362
	100.5	64.88	59.452	159.08	67.89	59.31	64.26	53.414	34.538	125.801	175.82	51.836	95.96	65.676	184.29	227.29	206.35	77.723	88.43	25.583	97.395	35.31	23.466	10.873	30.68	77.93	89.349	59.38	47.318	36.646	78.43	68.955	48.108	40.857	52.383	6.863
	101	433.543	360.865	626.48	401.5	355.95	353.9	356.782	285.199	451.969	1016.91	215.605	337.615	293.193	562.41	845.74	699.659	349.64	291.551	223.478	351.95	232.274	194.281	163.01	185.33	299.67	437.139	308.09	180.803	208.193	428.239	343.365	337.899	257.85	313.855	324.617
	101.5	50.54	47.969	135.415	46.772	43.87	46.976	48.77	32.402	114.46	195.68	57.975	98.914	69.629	137.43	201.06	177.16	74.931	65.186	11.539	90.98	26.68	18.005	8.099	18.26	74.476	78.398	43.982	35.34	34.03	90.594	74.183	47.409	41.53	44.61	5.596
	102	371.806	316.413	616.728	295.901	250.87	310.16	273.453	239.812	461.34	609.13	241.138	389.838	361.752	645	860.78	721.38	362.1	371.12	113.82	385.13	179.82	170.533	86.426	162.846	402.811	392.571	172.105	216.029	183.46	291.11	401.742	316.26	276.05	326.738	156.91
	102.5	91.724	75.238	211.331	122.493	92.78	69.91	73.92	72.25	317.023	452.48	117.475	139.42	132.413	211.579	264.59	215.01	191.41	112.12	69.389	148.333	60.35	63.436	30.36	35.39	104.652	112.39	69.332	59.876	50.295	203.675	106.625	102.107	66.453	72.107	62.474
	103	339.451	254.59	385.01	293.923	245.699	260.23	206.36	222.822	201.94	363.33	139.36	239.14	220.341	391.299	515.891	406.95	200.17	241.03	132.92	228.95	151.812	150.56	111.889	161.899	263.11	309.225	225.01	173.107	167.942	194.73	299.77	243.861	192.676	223.05	218.01
	103.5	142.02	174.18	193.41	103.91	142.8	133.93	149.14	194.04	224.7	253.01	155.15	242.91	267.7	221.1	392.4	246.69	261.81	230.3	46.436	170.1	38.338	88.74	77.46	66.87	95.93	112.35	58.476	124.03	124.3	224.18	147.49	217.03	148	209.1	34.725
	104	4905.81	6196.06	6137.8	3880.88	5635.87	6398.13	6645.38	7867.8	6459.38	5685.51	5145.02	8274.8	11152.2	6521.27	13252.3	8774.55	9972.46	10448.8	388.65	8105.7	1298.1	2686.45	2844.03	3377.54	3139.45	3598.27	1264.67	5145.77	3958.96	5751.02	5756.5	7425.16	6581.19	8760.77	44.34
	104.5	259.83	176.03	577.62	252.03	197.43	199.29	219.28	131.11	678.01	1425.8	244.63	386.4	415.62	605.6	897.53	767.92	400.9	296.79	94.83	443.6	134.79	131.38	54.021	81.07	294.44	286.73	193.66	163.061	164.779	359.83	250.16	214.36	200.43	218.04	32.972
	105	909.78	847.2	901.17	711.806	740.74	871.67	852.25	755.651	873.1	1120.47	537.803	847.2	995.46	1071.57	1521.8	1104.56	882.06	928.02	205.26	751.99	262.98	298.826	350.022	402.614	449.903	519.702	277.1	512.6	442.24	721.751	623.08	796.047	679.58	812.3	480.616
	105.5	46.419	41.281	84.314	38.78	43.241	51.999	59.33	28.69	172.11	166.14	91.929	85.772	161.673	108.81	177.42	122.74	142.39	71.631	41.919	121.349	34.21	22.34	14.139	23.82	63.709	74.17	50.565	40.36	35.723	75.295	49.54	62.791	46.45	78.35	266.382
	106	156.63	159.31	234.529	160.901	162.31	163.325	144.18	126.279	178.557	329.45	102.05	210.39	208.477	276.247	413.66	316.47	247.269	206.12	39.913	153.731	53.216	74.901	40.713	55.101	108.07	127.25	94.606	91.496	85.893	178.08	167.254	193.937	139.806	158.61	65.726
	106.5	46.877	36.66	91.977	37.972	32.6	59.975	41.31	28.553	74.18	148.459	47.955	39.471	71.33	95.9	151.12	106.35	88.38	63.293	13.32	51.185	23.105	26.329	17.503	13.969	41.65	50.192	42.15	34.7	27.621	77.095	50.919	32.356	35.094	36.7	29.167
	107	356.785	279.711	331.22	366.562	313.504	268.101	232.699	208.893	305.33	675.81	168.197	307.37	234.31	408.666	506.57	374.94	560.651	148.45	193.172	349.229	170.634	200.12	147.76	150.65	157.323	212.18	266.727	126.31	132.743	194.791	215.889	251.79	199.34	220.5	310.743
	107.5	148.38	123.793	399.97	108.69	115.537	147.301	126.957	60.86	317.26	597.22	166.72	261.85	285.734	401.76	611.14	480.94	46.09	202.8	28.419	140.761	52.621	59.593	30.61	30.055	153.86	198.7	93.001	90.925	110.039	208.2	184.766	126.35	104.09	131.901	156.09
	108	665.301	590.784	1320.84	561.667	514.029	517.092	561.731	384.58	815.3	1133.71	454.611	1059.49	672.36	1301.13	1475.44	1483.99	643.86	697.97	186.02	1060.41	300.81	456.09	52.04	186.132	1031.63	723.125	702.675	404.53	382.037	334.082	843.24	456.91	555.04	626.27	71.91
	108.5	289.931	300.06	646.514	293.35	266.778	218.85	250.72	184.746	444.579	556.87	244.409	447.07	329.71	744.07	812.69	741.621	387.11	458.81	120.24	474.04	115.726	198.941	28.12	93.199	386.98	345.09	302.816	253.9	222.69	279.81	360.25	284.31	215.65	234.86	65.964
	109	496.319	444.381	744.87	419.09	389.269	339.233	396.411	275.073	433.89	691.4	262.432	488	447.81	801.4	913.78	761.889	388.37	461.28	146.01	459.626	220.05	242.09	91.4	199.825	463.888	448.62	284.011	236.456	218.95	276.892	416.96	328.68	314.3	453.47	214.03
	109.5	79.685	67.55	205.9	76.484	58.35	79.71	74.777	39.3	148.69	276.74	69.852	143.38	125.38	216.2	265.26	261.58	137.5	139.3	27.219	128.02	34.41	45.108	15.356	30.292	102.48	103.95	68.669	78.85	63.506	129.711	100.12	93.55	69.571	65.87	133.936
	110	420.101	336.736	838.34	394.799	298.929	331.16	336.083	283.96	931.909	1805.65	400.13	560.588	666.889	879.03	1439.46	1256.09	784.819	663.53	117.53	792.09	169.071	247.245	58.7	155.419	472.52	545.713	331.46	319.12	252.006	751.019	517.48	373.032	299.255	401.29	32.92
	110.5	106.25	72.496	209.6	103.29	76.18	66.641	82.85	47.378	204.94	334.42	94.125	141.02	137.49	231	293.76	283.85	143.68	112.33	27.36	155.14	34.801	41.5	9.197	35.404	135.65	115.879	76.444	63.99	48.463	125.12	123.233	87.615	68.075	92.122	9.453
	111	516.11	456.37	1092.83	477.82	389.59	405.159	395.72	301.381	787.03	1337.91	371.08	683.777	555.196	1288.83	1548.96	1316.68	672.217	623.43	141.93	690.07	214.529	213.06	79.316	170.896	600.969	532.133	329.316	321.683	311.465	647.873	577.477	401.12	341.783	342.852	100.61
	111.5	113.859	101.52	257.023	104.462	83.339	103.337	104.07	58.022	193.74	299.83	109.09	178.09	132.55	322.2	413.62	322.83	165.599	184.41	40.351	169.911	50.452	73.24	14.23	42.589	133.575	141.092	88.639	97.706	73.44	202.6	129.695	92.387	77.44	100.66	11.13
	112	418.339	416.12	701.07	337.914	395.272	494.72	504.72	450.09	585.33	641.693	368.849	474.36	819.74	533.86	1319.36	720.06	909	1144.06	85.11	675.789	102.34	247.56	152.01	211.509	526.486	528.419	195.94	505.06	374.769	620.329	487.515	642.302	497.526	529.81	76.1
	112.5	58.451	30.794	93.92	41.524	26.815	17.164	36.79	23.437	110.53	157.4	35.66	59.96	209.01	104.334	464.37	133.57	69.901	64.205	50.08	56.54	12.43	69.026	23.31	38.11	61.23	46.888	29.921	42.259	37.81	88.759	51.749	35.775	27.192	33.987	4.35
	113	262.935	254.92	386.25	268.523	232.267	223.592	190.39	200.579	356.337	592.48	195.612	312.16	252.743	332.88	476.97	487.33	356.86	344.5	89.21	254.71	126.615	114.82	86.243	100.671	270.607	272.28	130.237	178.55	153.583	291.94	239.555	242.462	216.663	252.25	136.626
	113.5	290.29	227.799	693.49	235.095	202.949	216.7	226.327	147.67	577.8	819.57	275.17	438.393	394.76	653.65	940.92	884.77	341.94	330.99	40.51	498.25	149.383	98.86	11.478	98.74	440.97	389.599	103.056	203.933	170.63	223.249	361.75	261.831	228.7	247.37	22.786
	114	1196.64	982.141	1800.37	1029.81	983.99	1002.69	1036.98	913.625	1547.95	1759.5	702.19	901.062	790.61	1376.23	1957.17	1803.22	696.963	1040.88	153.749	1505.13	553.632	205.04	129.765	534.733	1061.04	1106.7	223.733	570.84	449.603	991.522	1004.67	844.4	1161.2	1261.33	248.805
	114.5	71.359	74.387	179	62.66	50.829	74.03	68	46.383	162.21	181.51	65.897	130.08	79.93	186.153	270.39	234.36	108.65	112.996	20.761	135.567	41.915	41.58	19.1	31.542	106.63	99.778	60.488	69.022	41.335	107.71	91.2	59.637	65.55	73.56	9.594
	115	547.529	535.02	741.57	586.217	529.43	502.65	494.501	452.29	586.51	807.55	362.45	567.487	555.493	661.68	839.2	743.99	546.5	563.41	261.696	583.5	282.56	243.3	244.745	242.619	393.33	476.8	281.3	294.97	245.12	399.879	540.64	416.96	467.23	517.919	371.951
	115.5	149.2	149.9	297.61	166.53	148.3	111.79	141.7	132.25	331.5	457.7	188.61	249.11	248	262.1	492.5	373.9	321	209.08	53.89	379.6	99.33	127.05	15.46	55.19	189.76	225	164.38	99.6	92.5	155.48	218.21	139.2	152.12	229.7	21.1
	116	6407.25	5389.17	8923.5	5907.95	5613.29	6181.03	5798.6	5199.8	11445.9	10558.4	7174.82	9184.24	10735	7564.9	15375	13567.9	14856.6	8181.98	2107.77	15447.1	3823.56	3493.65	422.992	2380.41	5823.66	7078.51	4768.83	3802.8	3606.33	4672.36	7325.18	4523.69	8038.61	8905.77	97.31
	116.5	505.77	319.36	1127.6	552.49	414.18	333.24	328.38	142.32	1207.32	2526.82	530.51	800.5	874.1	1052.73	1782.56	1435.03	951.72	559.1	115.04	795.43	225.31	179.33	89.728	133.312	366.92	385.54	373.75	313.94	296.6	902.06	398.07	384.1	294.66	323.15	27.075
	117	596.35	510.83	765.26	520.048	518.558	515.91	490.98	454.096	916.199	951.88	679.24	847.87	862.76	886.25	1492.39	1316.7	1115.29	845.72	193.26	1038.77	309.6	281.398	69.323	219.754	469.369	637.682	394.45	401.31	327.84	452.03	601.55	494.1	658.55	737.52	87.914
	117.5	116.86	102.13	188.06	127.015	86.17	89.969	106.9	58.902	191.28	307.4	136.2	188.26	165.38	241.58	339.64	325.42	172.4	311.51	38.05	187.05	62.63	62.305	19.194	45.997	83.13	105.67	83.49	153.05	153.52	201.74	108.83	208.89	102.47	113	26.316
	118	337.93	517.873	533.91	370	322.19	322.6	301.88	334.5	574.2	669.91	437.939	586.98	766.537	621.02	1171.18	933.04	721.15	711.44	116.833	632.78	183.865	209.683	80.803	273.169	256.646	336.02	225.378	351.65	280.46	470.82	440.62	512.94	485.83	1130.64	94.3
	118.5	97.39	68.224	172.9	95.44	82.98	71.97	76.19	46.601	216.92	356.12	83.01	124.1	149.67	184.17	311.46	243.92	155.7	134.73	38.852	146.95	46.845	53.151	12.648	37.29	78.36	86.73	61.67	82.94	64.54	151.86	81.42	109.86	61.79	91.22	14.449
	119	656.13	493.345	1128.84	617.478	448.65	465.471	437.158	277.806	1288.33	2643.37	449.411	615.281	833.94	1182.11	1671.78	1473.5	735.2	494.59	149.753	735.91	243.187	173.81	117.03	210.009	461.59	540.957	226.147	261.68	296.958	804.13	459.15	426.645	357.04	475.2	307.999
	119.5	100.246	81.22	266.12	96.98	89.852	87.72	69.86	66.033	224.53	319.85	116.399	170	165.97	227.229	384.62	278.13	143.96	115.502	37.929	168.86	55.28	84.059	7.5	49.056	130.369	102.594	97.72	80.338	72.059	113.78	152.282	89.992	84.94	122.94	10.13
	120	352.36	463.639	696.41	300.575	300.085	298.84	295.487	245.099	565.27	693.24	357.642	536.94	504.67	662.739	1102.12	838.91	569.94	461.57	126.98	459.523	122.18	192.002	81.01	181.602	310.025	365.32	272.638	269.083	252.05	462.99	447.51	370.008	274.86	355.55	133.55
	120.5	90.412	90.639	211.77	80.93	76.182	67.614	73.21	53.43	145.45	225.67	92.84	135.9	106.719	238.63	371.69	252.26	123.1	115.463	35.245	128.22	45.16	69.189	12.11	33.65	85.034	94.857	80.02	61	61.82	110.17	108.291	71.083	85.93	84.68	9.61
	121	190.162	199.92	382.63	166.351	225.866	144.907	167.61	142.919	338.73	488.82	198.872	350.23	368.347	451.322	810.23	540.41	353.577	217.593	64.81	269.34	79	84.55	68.82	93.15	192.89	194.49	112.002	143.984	148.87	202.174	220.86	229.827	163.031	618.09	70.61
	121.5	189.79	111.702	367.869	200.507	144.67	116.559	122.719	82.97	609.69	711.4	272.45	283.04	391.08	343.51	572.86	454.87	311.52	163.324	106.413	315.42	142.552	88.629	56.03	79.1	180.94	251.72	166.41	69.78	87.21	236.332	127.91	160.07	149.54	141.79	360.895
	122	122.783	103.822	255.82	129.04	90.2	73.559	97.79	29.8	216.55	470.06	123.1	197.31	220.65	256.59	462.06	280.99	260.29	147.545	54.75	176.197	48.756	82.545	22.72	37.236	141.635	130.627	99.05	83.519	67.691	186.21	157.38	299.829	55.105	138.57	13.03
	122.5	406.721	342.78	1071.03	402.22	315.291	382.546	342.965	227.78	863.63	888.03	418.389	737.839	540.779	1195.8	1584.14	1422.76	558.59	621.5	84.239	654.35	264.008	148.66	33.945	164.78	768.56	732.43	136.991	309.73	270.884	425.002	594.029	464.98	340.16	406.48	26.502
	123	374.818	298.63	728.99	346.999	266.067	345.37	336.139	209.01	516.24	737.23	291.55	509.206	457.88	724.15	1361.45	951.83	553.95	517.044	144.919	551.163	167.778	215.71	97.91	159.06	491.35	509.05	236.323	326.18	243.459	524.06	413.58	392.957	289.541	338.03	121.346
	123.5	226.151	136.481	391.29	223.77	130.149	123.907	169.787	116.56	545.35	371.79	256.947	365.74	332.79	370.06	602.6	476.87	296.83	211.31	86.593	205.63	151.242	76.231	44.02	55.62	241.5	212.82	183.05	130.11	93.76	205.03	171.99	132.593	167.259	160.83	222
	124	572.05	606.647	1362.9	602.4	528.519	513.899	514.364	389.831	942.61	1420.14	497.27	1008.82	704.609	1596.9	2572.91	1997.43	807.29	1016.07	292.039	991.75	397.899	529.6	140.335	339.979	1546.14	1494.04	828.069	731.99	730.714	959.99	761.59	615.959	426.002	484.78	295.05
	124.5	92.19	85.44	209.521	111.15	90.253	74.677	66.086	51.82	228.31	293.88	77.236	166.13	124.917	164.608	369.58	234.48	130.023	114.111	47.75	98.46	49.437	45.2	41.503	28.314	90.88	85.686	72.592	57.36	65.422	133.007	61.495	88.52	58.69	70.57	45.83
	125	330.8	265.45	524.37	288.659	231.802	317.71	347.462	211.19	495.48	727.215	248.42	372.15	388.47	606.13	968.08	707.1	390.539	339.912	310.16	524.3	225.71	254.14	102	166.03	466.57	521.38	360.681	244.129	225.462	386.7	318.01	280.24	271.31	294.39	116.494
	125.5	306.73	198.709	490.296	344.74	223.32	144.023	131.892	84.445	589.03	634.47	352.241	441.69	486.08	498.922	666.25	511.44	464.48	343.86	49.143	230.301	76.66	95.94	65.063	75.236	147.378	203.94	173.429	175.26	164.81	381.66	231.692	293.6	218.96	206.98	204.333
	126	295.37	310.91	573.98	269.15	225.939	283.593	237.859	208.41	428.03	714.5	223.83	413.05	405.962	676.68	1059.1	780.01	502.887	412.54	114.2	449.19	155.53	223.028	81.831	175.266	402.649	442.34	256.7	257.59	207.26	406.63	391.451	279.101	245.29	364.15	117.93
	126.5	89.9	79.95	190.96	80.679	87.43	79.84	71.12	61.37	159.03	280.11	105.54	131.94	91.749	217.62	314.62	245.2	156.757	225.4	28.026	171.92	42.809	45.392	21.136	31.561	78.49	104.32	37.5	126.96	89.07	144.099	96.747	150.08	60.017	87.71	29.116
	127	1044.96	965.556	1749.66	939.08	910.48	1064.65	1079.26	1119.59	1535.56	1806.68	840.082	1169.38	1302.13	1607.34	2454.5	2088.28	1709.27	1984.82	149.75	1773.87	414.35	403.53	274.002	491.08	1090.38	1144.8	371.701	652.04	600.212	930.35	1121.33	984.17	1074.05	1329.92	84.592
	127.5	68.59	39.58	118.33	56.787	33.023	32	41.39	27.87	96	177.68	60.312	87.11	104.75	88.57	234.2	166.57	67.809	89.96	13.482	85.64	20.37	40.499	8.578	17.192	57.01	41.46	44.005	50.72	45.559	99.48	72.7	72.43	41.69	52.51	9.879
	128	719.402	440.801	1538	730.91	544.82	531.435	494.59	348.667	1975.14	3515.74	696.15	939.31	1064.43	1472.36	2121.04	1955.65	1004.19	698.899	184.725	1053.44	327.478	225.04	93.389	236.07	596.129	603.15	265.96	363.866	357.166	1094.3	676.449	543.128	496.77	526.07	124.4
	128.5	89.832	60.861	190.86	111.64	61.868	51.13	48.137	38.823	201.44	437	71.353	119.923	113.59	226.61	356.85	236.27	125.41	100.293	25.64	106.33	34.046	38.247	12.11	30.66	79.12	79.395	57.81	46.212	41.895	123.11	87.268	65.72	50.909	53.133	15.46
	129	276.52	220.8	556.73	290.393	231.669	248.66	248.47	246.164	554.71	1027.34	306.68	438.59	425.686	630.539	1036.24	807.76	601.11	477.62	89.12	434.14	128.48	160.383	61.8	117.092	305.399	351.31	301.7	247.095	207.851	786.23	349.519	396.51	216.572	270.04	81.915
	129.5	94.31	77.07	184.8	74.29	69.43	62.95	84.43	73.74	162.04	227.23	71.54	144.45	131.1	228.87	452.4	297.06	143.8	152.55	20.046	141.47	39.085	50.021	16.246	28.979	122.13	106.59	70.97	93.38	70.07	157.22	121.67	88.24	78.797	93.45	2.75
	130	1163.97	1007.25	1583.19	989.594	1000.99	1562.39	1392.6	1743.68	1640.38	1623.66	1215.04	1488.58	2532.85	1517.13	3268.21	2618.03	4136.23	3676.11	168.01	2063.4	328.55	1063.72	411.899	590.01	1323.79	1538.74	789.453	1463.88	1219.24	2394.83	2081.17	2208.11	1465.69	2037.77	63.31
	130.5	281.95	155.247	683.5	249.96	184.189	202.14	167.41	101.115	991.85	1879.78	272.81	357.454	478.604	600.49	1286.8	965.71	443.97	278.74	52.71	453.81	147.913	61.61	19.807	78.93	340.79	383.25	117.351	149.919	144.82	597.83	241.21	174.26	176.27	160.61	41.75
	131	381.24	383.13	588.77	350.506	302.028	337.5	354.29	272.27	684.07	1018.47	387.26	553.44	599.45	694.96	1257.2	865.74	703.58	630	137.158	483.25	129.481	239	101.416	202.777	332.2	387.44	198.16	286.19	231.41	522.17	418.08	402.25	317.79	387.37	43.3
	131.5	830.25	699.84	1803.86	787.27	646.65	689.05	680.95	521.119	1672.66	1528.3	824.75	1350.23	858.77	1784.95	2376.41	2228	913.63	1142.76	123.18	1275.07	459.783	333.652	78.739	325.015	1172.11	1024.29	248.04	615.89	563.73	683.32	1207.26	729.27	724.62	812.43	7.052
	132	510.91	528.65	1026.64	450.53	484.81	472.46	478.731	542.949	935.33	954.6	612.71	864.72	953.33	1033.25	2263.92	1748.5	1140.37	1205.65	99.68	850.29	276.99	356.824	94.384	282.179	589.12	760.8	232.789	561.28	521.703	795.33	1024.5	815	614.5	833.55	35.79
	132.5	319.54	276.85	600.5	370.51	228.95	266.06	240.6	210.3	641.24	581.13	320.1	495.66	383.58	606.7	902.19	727.83	386.18	387.96	113.97	446.34	151.344	120.51	74.302	110.825	352.2	346.16	222.746	174.489	158.45	266.51	398.48	273.1	223.57	265.24	58.52
	133	2181.01	2150.69	1788.13	1982.9	1800.99	1632.34	1529.18	1269.79	1408.1	2115.85	1023.19	1362	1306.07	1951.31	2244.51	1772.97	1655.5	1185.13	766.45	1313.43	1082.81	1019.47	751.9	998.528	970.82	1142.38	926.68	724.768	632.299	820.03	1232.53	1371.94	1285.95	1626.6	1511.19
	133.5	100.76	74.566	189.48	100.76	86.73	81.32	73.15	60.91	254.09	415.97	174.74	252.4	179.85	263.3	646.2	327.44	196.96	146.46	44.993	126.47	48.384	47.93	143.035	41.959	79.17	99.57	84.298	79.036	73.69	179.25	85.93	122.88	69.313	87.29	29.27
	134	339.51	344.932	430.49	331.51	294.499	287.83	270.618	225.293	439.61	5287.44	3342.85	6420.9	360.75	5800.55	8882.9	6891.4	1841.77	305.55	123.619	312.499	156.423	197.695	184.64	151.876	223.01	272.49	158.03	161.69	176.485	296.16	267.54	318.958	240.2	338.465	185.879
	134.5	87.87	53.12	134.941	75.87	65.58	60.26	49.573	38.139	139.9	266.35	85.58	147.23	103.8	200.6	332.1	212.7	138.83	152.087	32.77	101.22	60.12	68.892	40.846	31.221	68.6	56.811	93.82	123.08	123.535	250.08	93.107	153.16	50.066	80.54	7.544
	135	336.27	344.41	544.46	364.33	288.38	293.29	280.542	214.571	615.07	1820.52	967.36	1764.11	517.35	1659.93	2552.6	1973.9	792.06	580.09	182.405	340.24	147.621	167.697	105.409	154.127	201.19	221.46	131.893	265.81	186.1	422.408	252.912	402.614	246.998	433.768	140.437
	135.5	108.31	87.049	182	81.77	65.513	73.54	69.78	44.62	164.61	238.5	81.36	159	117.103	204.15	333.7	245.69	129.68	127.37	33.399	102.29	46.405	61.6	12.63	34.783	97.23	102.89	56.692	75.67	45.97	97.4	77.735	66.31	55.2	78.15	6.093
	136	781.22	823.38	1401.05	721.85	741.43	844.8	760.57	766.3	1010.25	1388.06	859.66	1264.96	1752.83	1581.23	3720.3	2749.44	2251.9	1533.3	257.589	1517.78	355.42	558.89	162.338	417.411	664.783	1037.62	480.34	858.45	677.321	1106.41	1247.3	1028.06	830.828	1227.42	228.83
	136.5	113.37	93.65	162.78	72.91	86.739	93.95	59.77	53.135	142.73	247.78	63.9	139.87	117.299	194.67	265.8	228.2	149.21	124.28	36.45	117.98	58.88	71.61	15.39	37.38	97.589	92.169	70.33	76.795	63.2	82.563	100.37	77.539	55.36	85.64	38.69
	137	1874.73	1518.48	1598.6	1562.01	1307.75	1259.73	1234.82	974.7	1411.02	2535.82	845.647	1136.83	1023.68	1946.72	2506.7	1858.5	1205.24	690.67	654.81	1012.08	717	720.96	501.647	663.341	743.34	1035.01	762.095	530.7	548.35	875.73	1060.22	925.11	963.759	1038.06	1394.11
	137.5	130.54	123.92	289.98	119.59	93.3	104.149	94.84	87.67	288.98	442.12	137.12	164.6	211.8	289.3	725.87	369.3	205.61	143.95	64.21	212.77	72.78	76.05	16.441	41.26	139.7	141.17	84.57	94.09	86.49	175.943	157.57	118.321	125.98	149.1	24.996
	138	2560.85	2481.58	2817.88	2302.55	2109.36	2213.95	2410.17	2029.69	3539.3	2649.77	2504.16	3047.32	3392.71	3059.26	4756	3875.58	2939.26	2489.22	1126.7	4092.17	1317.99	937.121	146.02	774.1	1682.73	1603.62	1507.73	1167.5	1015.99	1011.08	1813.43	1083.25	1985.95	2873.84	161.612
	138.5	142.25	129.86	293.63	109.84	110.69	119.51	97.58	73.173	214.43	349.32	107.53	201.57	175.15	272.8	674.9	362.02	178.525	153.663	50.74	214.7	55.73	78.757	17.946	53.14	185.88	165.1	85.77	91.715	86.081	134.24	177.13	102.7	89.11	124.54	11.85
	139	426.84	343.42	617.4	397.27	323.173	372.82	320.13	268.89	612.25	765.3	384.14	498.64	510.2	687.47	1144.2	820.45	515.411	484.27	165.918	590.7	195.711	169.18	75.22	158.24	340.06	367.523	209.23	259.4	231.69	343.06	336.51	311.55	308.74	423.93	87.99
	139.5	841.04	432.117	1958.75	843.191	611.18	546.91	499.71	279.67	2949.8	5125.4	995.42	1138.44	1399.2	1677.28	2842.37	2491.95	1100.8	751.6	161.46	1285.32	418.08	162.143	61.26	262.29	822.74	807.27	217.629	451.54	426.17	1723.95	751.38	545.627	549.08	547.1	181.23
	140	652.481	481.29	1266.37	728.33	485.37	470.36	539.21	353.406	1582.72	3106.74	696.046	1003.85	1295.52	1314.2	2427.85	1912.99	1079.15	948.817	318.15	1031.3	310.32	319.75	129.299	283.692	660.17	789.09	433.949	541.69	486.55	1638.91	549.45	582.91	539.67	757.9	37.56
	140.5	286.84	255.31	541.49	300.06	222.203	240.15	257.306	134.581	724.3	730.7	402.9	506.17	379.89	490.3	924.18	739.24	428.52	367.57	92.631	463.38	157.043	135.561	44.6	106	273.53	241.473	165.56	168.824	160.699	404.75	379.58	345.349	241.703	288.33	7.093
	141	349.91	272.2	630.86	289.391	289.73	282.85	269.14	204.437	621.84	868.35	367.07	530.45	504.54	719.87	2007.38	859.52	541.32	601.03	110.927	513.95	148.603	184.39	80.002	173.06	334.56	421.393	189.03	291.62	280.54	582.39	375.7	387.84	251.79	336.46	87.13
	141.5	140.85	90.996	301.19	166.079	109.44	107.99	109.95	79.668	313.28	434.63	145.91	274.2	205	258.341	698.5	385.9	208.25	207.59	37.396	223.48	59.623	50.54	53.405	58.336	150.97	146.23	73.65	100.23	92.596	171.83	174.025	158.42	112.69	149.11	130.989
	142	947.02	883.48	1891.6	816.885	675.065	703.406	787.72	503.9	1563.72	2018.52	826.67	1447.82	1069.35	1920.36	3074.98	2645.47	1118.15	1336.55	313.971	1468.51	443.991	542.775	162.84	376.04	1166.64	1189.12	753.52	866.37	753.86	973.054	1140.51	916.45	683.02	767.86	121.71
	142.5	69.15	33.25	141.74	60.56	51.516	46.7	47.12	36.262	166.49	210.63	73.48	121.74	104.08	174.21	385.41	230.1	124.67	111.02	30.113	112.66	31.14	41.85	11.849	19.105	95.08	66.19	38.18	55.74	44.936	103.847	69.81	72.71	61.72	91.26	37.851
	143	869.48	793.525	1788.62	797.987	665.68	728.67	793.02	499.19	1527.3	1876.08	806.17	1449.43	1019.09	2290.62	3403.5	2714.24	1163.4	1137.52	251.26	1403.31	474.64	445.87	135.227	357.799	1252.48	1291.36	598.3	699.381	598.11	836.817	1034.8	698	643.89	810.84	58.2
	143.5	105.87	83.64	192.9	99.27	67.201	73.91	64.99	55.3	184.88	232.93	96.72	143.69	163.2	169.81	338	208.76	179.1	99.59	47.912	158.22	51.3	60.49	12.813	33.6	98.68	84.62	83.92	75.421	48.639	111.79	108.25	137.48	67.734	87.69	94.969
	144	2433.64	2010.52	3733.94	2114.37	1825.83	2171.55	1901.06	1796.36	4687.8	3199.57	2162.59	3201.01	3970	2027.76	4173.9	3084.6	6308.01	1758.54	1457.85	4357.19	1167.68	1657.93	117.89	322.06	1610.5	1606.43	3157.8	1139.03	962.33	1288.46	2076.1	5689.38	1441.99	1714.3	56.151
	144.5	111.63	100.99	280.9	125.28	101.04	117.76	133.3	88.74	248.6	368.4	110.5	215.04	226.17	290.03	536	338.88	235.7	174.65	38.914	241.87	66.16	102.146	19.257	39.131	149.59	165.29	117.77	96.35	71.365	136.23	167.18	121.7	121.9	119.78	15.947
	145	1307.92	1345.77	2147.58	1209.18	1102.47	1308.16	1248.29	1157.94	2129.84	2241	1220.54	1801.7	1817.66	2029.09	3337.82	2670.91	2075.91	1693.48	406.784	2080.7	631.54	659.43	338.456	562.902	1259.12	1312.51	684.62	844.7	669.644	1088.95	1338.02	1437.49	1276.4	1659.78	95.778
	145.5	92.22	76.68	222.34	86.6	74.9	59.86	81.31	61.001	167.49	279.82	84.29	173.69	130.16	208.29	451.28	253.1	153.65	214.67	22.18	168.69	47.96	67.969	26.879	30.12	114.06	106.76	74.44	111.495	112.699	145.03	128.86	162.21	78.25	135.73	7.186
	146	721.691	569.13	1096.99	598.28	622.47	723.9	676.99	624.14	1291.98	1506.58	722.23	909.6	1482.45	1224.1	3069.53	1500.3	1434.08	1664.1	134.703	1378.9	290.025	364.98	210.778	310.775	805.12	813.06	272.67	881.9	648.033	878.95	699.7	994.26	912.15	1448.02	73.563
	146.5	160.32	100.28	275.62	138.78	97.32	106.36	102.22	71.58	254.7	481.08	117.17	225.8	263.35	221.12	892.2	426.12	301.69	179.8	61.805	216.72	68.582	100.017	25.572	54.62	164.83	139.1	124.042	111.74	116.81	219.64	134.69	127.16	107.38	108.6	14.326
	147	1044.65	915.35	1361.16	957.024	839.11	903.28	879.27	1295.88	1438.21	1880	1003.4	1659	1557.07	1824.9	2955.4	2483.8	1938	1970.05	367.543	1122.36	415.969	730.38	339.05	488.78	695.41	974.737	535.65	907.394	681.64	1492.93	1344.01	1049.53	1061.26	1271.13	286.465
	147.5	151.95	115.32	304.2	143.23	109.35	95.57	111.936	88.2	272.22	1020	562.3	844.4	203.53	1052	1807.4	1441	452.4	226.27	53.25	211.11	67.63	67.198	17.092	32.959	166.67	150.989	92.06	95.071	113.6	208.79	151.04	130.03	93.192	152.38	12.4
	148	413.69	324.263	660.89	373.91	317.083	420.209	378.23	362.493	599.79	52574.6	31031.7	64240.2	693.73	60014.6	90498.4	64478.6	16093.7	907.91	93.635	529.3	138.874	240.03	117.992	176.09	327.323	428.34	236.372	380.86	336.86	553.7	473.01	556.99	372.589	507.43	177.553
	148.5	393.209	233.43	859.46	480.81	304.238	257.19	231.321	132.532	1718.1	2513.1	752.76	1013.7	877.03	1109	2221.3	1590.3	747.64	461.24	89.15	780.03	178.88	101.146	44.592	108.8	276.475	282.48	113.91	255.71	247.112	728.07	431.45	407.81	333.93	379.26	29.961
	149	730.21	526.93	740.02	610.98	580.3	510.583	485.2	427.841	744.66	7243.28	4004.8	7839.93	750.2	7771.14	12108.7	8276.2	2478.3	471.51	304.01	512.97	334.13	272.788	256.51	295.828	375.14	489.28	347.483	311.146	335.98	540.01	528.841	543.07	554.07	796.8	586.01
	149.5	103.63	66.51	175.07	92.57	73.8	62.755	60.905	29.675	239.519	406.46	171.9	327.7	433.3	308	720.9	408.82	366.4	88.391	26.713	124.22	37.13	42.255	26.18	31.251	83.235	79.392	49.152	58.775	52.489	158.69	83.41	184.88	71.809	426.2	228.856
	150	307.5	282.09	413.54	248.11	233.48	218.15	257.25	181.95	266.11	1242.89	597.71	1088.8	23976.5	1242.5	2057.8	1379.8	17554.2	464.04	105.14	374.92	167.7	165.05	92.561	135.891	265.74	291.81	183.03	232.53	205.65	368.04	284.36	5548.97	260.83	25169.4	125.43
	150.5	236.4	161.79	319.3	180.8	136.23	177.36	176.51	114.44	245.98	424.9	141.1	311.7	375.4	399.7	705	444.6	325.5	140.771	42.12	235.54	81.57	101.896	73.6	65.69	233.61	221.02	89.19	105	83.17	119.01	154.02	163.13	166.77	307.72	151
	151	6597.25	5589.72	3705.41	5163.74	4546.02	4658.98	4306.67	3590	811.12	3188.8	681.98	978.2	3499.5	4122	2162.8	1345.9	3182.2	792.3	2212.34	992.19	2387.4	1910.93	2269.51	2372.24	1875.6	2683.45	2318.7	1123.15	1376.8	921.481	2359.83	3300.94	2823.23	5073.3	6301.5
	151.5	151.61	107.53	226.09	137.37	90.947	130.46	93.73	69.42	145.27	429.9	134.4	231.71	264.38	265.42	773.8	412.82	247.4	112.11	68.79	156.8	55.149	80.07	37.02	49	101.55	150.98	76.31	83.733	79.49	125.78	100.46	110.34	78.7	177.82	180.62
	152	976.3	827.54	886.41	791.76	694.64	712.98	756.49	557.789	603.54	1857.48	1043.62	1847.3	1071.61	1927.81	2936.2	2162.25	1383.3	541.98	317.592	479.32	388.583	390.305	316.51	331.506	428.03	594.8	418.14	340.82	314.073	479.895	535.07	984.295	562.05	1481.32	683.701
	152.5	78.5	95.9	188.29	99.3	90.25	91.74	76.239	35.68	145.21	358.3	119.62	179.07	252.24	190.48	523.3	285.8	219.89	139.8	48.66	159.28	54.46	45.19	16.25	27.71	86.03	104.8	68.52	87.08	60.42	154.703	116.86	118.79	75.6	147.9	59.88
	153	558.78	489.66	930.559	465.09	411.94	426.06	466.53	331.53	836.1	1233.6	547.1	819.2	652.77	1205.9	1645.6	1338.8	773.67	758.77	181.71	752.69	230.16	304.52	144.46	180.2	554.54	568.281	277.677	358.24	325.76	485.16	537.69	539.42	420.58	676.97	121.927
	153.5	226.519	173.664	392.84	190.47	150.76	216.77	187.9	104.892	320.84	514.7	185.19	345.5	336.16	449.2	1040.28	527.6	369.79	271.77	91.83	321.6	108.166	126.75	29.53	71.516	182.09	207.3	130.423	161.377	159.88	255.64	191.09	178.37	165.91	229.31	101.74
	154	728.29	656.5	1193.51	598.522	570.21	572.546	643.18	630.29	1106.77	1422.7	644.04	1027.2	1474.9	1238.45	2383.9	1763.75	1342.3	2216.64	126.614	1508.7	354.889	456.889	71.044	319.231	738.21	730.4	257.034	1125.21	818.01	1305.52	823.06	1217.33	889.598	1240.48	55.349
	154.5	264.6	173.93	554.87	276.69	209.883	222.04	199.5	136.445	451.34	713.2	242.39	331.2	554	554.73	1095.5	719.1	606.7	340.62	174.77	529.1	133.26	170.56	51.897	80.04	225.88	323.3	213.68	212.74	190.379	270.61	228.57	252.49	177.86	259.82	42.149
	155	1066.99	1078.21	1685.15	942.47	797.46	875.524	881.82	695.077	1667.12	2121.86	1056.26	1461.3	1457.98	1863.19	3583	2469.9	1455.5	1371.74	419.3	1626.89	569.881	482.87	156.715	517.786	1184.18	1241.95	440.16	803.18	660.8	985.01	976.88	946.21	682.411	952.88	55.565
	155.5	124.11	103.86	234.8	116.44	81.92	88.64	96.6	65.13	235.5	349.24	134.9	182.6	211.59	286.83	782.93	341.4	223.5	229	27.98	237.9	46.476	74.14	14.592	52.463	134.51	149.81	75.23	129.99	121.06	163.81	173.48	133.61	117.27	176.09	39.636
	156	1081.74	1170.15	1715.95	998.255	930.45	1026.09	1046.93	1232.13	1809.88	1777.51	1303.53	1928.87	2185.4	1737.88	3415.1	2845	2655.18	2777.88	286.13	2465.99	564.98	983.42	217.919	512.812	1172.98	1269.98	865.22	1359.24	1124.65	1977.49	1686.71	1438.46	1440.87	3038.2	26.942
	156.5	86.58	82.16	195.1	100.91	69.691	69.302	74.099	43.54	185.01	284.9	102.25	158.32	157.22	200.36	636.18	251.43	176.7	183.14	35.546	140.59	36.245	80.84	14.783	39.16	80.28	103.21	49.65	108.87	66.56	151.54	94.96	89.39	77.18	104.55	21.713
	157	655.78	561.92	1021.1	590.22	492.93	666.45	669.91	841.99	964.4	1083.17	592.04	764	1063.31	888.74	1559.3	1475.74	1641.9	1925.71	178	1216.25	216.169	454.846	163.703	270.665	794.019	909.5	442.21	814.46	649.06	1228.19	1012.76	895	719.95	851.38	72.361
	157.5	91	64.89	167.16	66.88	60.35	86.31	77.7	52.87	179.5	232.71	81.02	117.76	169.11	166.27	374.5	238.88	188.32	166.05	34.069	150.24	17.965	52.9	13.333	39.69	111.6	103.85	47.79	68.71	57.647	134	95.77	95.4	65.3	87.8	5.414
	158	1410.75	1130.4	1746.6	1087.18	1005.24	1690.35	1701.82	2236.2	2310.45	2272.84	1137.82	1292.04	2735.19	1175.33	2412.22	2596.68	3836.73	5078.91	213.838	2709.79	293.509	1031.21	484.06	634.19	1681.74	2237.67	731.57	2170.36	1571.74	3371.14	2788.16	2274.89	1748.15	1949.93	171.196
	158.5	124.05	87.86	230.39	93.22	74.38	86.86	62.45	65.44	243.81	411.5	98.554	151.78	200.99	257.3	534.99	353.47	175.35	143.37	31.185	189.58	48.871	61.615	23.169	33.999	118.11	140.42	53.287	100.75	83.87	129.16	97.17	77.51	89.1	92.65	20.29
	159	845.18	983.1	1401.79	769.6	639.7	723.94	745.9	684.9	1515.37	2328.54	733.9	993	1199.7	1371.2	2822.5	2020.7	1267.21	1211.7	179	1231.33	394.6	308.83	131.977	466.64	735.61	875.09	301.7	618.38	461.24	1119.84	805.2	718.23	762	790.2	52.402
	159.5	443.29	486.4	900	421.1	351.34	371.4	376	238.72	741.5	830.5	395.7	645.6	509.6	884.3	1219.3	1112.4	444.44	403.7	68.37	839.9	288.2	127.892	14.18	196.14	672.9	562.7	128.635	287.4	230.37	263.62	467.7	319.5	450.19	495.7	30.226
	160	11269.4	12675.9	15981.9	10148.1	9796.9	10248.4	10748.2	10537.8	18081.3	11748.5	9249.1	10474.3	8172.2	12751.9	19706.1	20079.9	6111.4	9121.7	259.349	19678	6535.89	270.01	71.7	7086.63	8040.2	9712.9	411.66	4813.95	4097.53	5585.8	8588.35	7423.96	14686.1	17751.2	71.37
	160.5	293.47	271.72	428.5	220.7	205.53	220.92	216.2	161.84	363.6	395.5	200.2	293	280	411.5	673.8	576.28	285.49	247.6	49.284	313.19	148	102.76	23.68	108.3	231.8	227.36	142.5	137.28	109.93	251.74	222.46	228.63	217.7	269.4	60.96
	161	4887.48	4351.27	4223.5	3840.81	3475.2	3562.31	3442	2983.9	2757.1	3877.2	1645.6	2121.86	1795.15	4114.7	4266.4	3738.1	1773.8	1747.73	1202.75	2817.85	1777.71	1177.4	1119.05	1847.95	1957.79	2597.9	1380.42	1259.79	1234.8	1419.86	2403.9	2275.6	3068.83	3097.98	3333.75
	161.5	191.13	162.36	292.45	153.98	119.08	153.7	123.92	103.6	286.2	476.2	157.72	203.77	204.99	326.3	717.18	415.8	200	159.74	45.59	245.89	70.83	60.3	27.983	70.84	132.58	136.76	78.78	105.96	106.54	174.6	142.52	148.37	142.7	154.5	51.94
	162	2463.69	2175.95	3385.7	2198.39	2025.7	1979.09	2143	1966.18	3473.9	4383.4	2694.38	4136.93	2694.19	4360.16	7332.5	5414.35	2763.75	2689.84	364.457	3990.28	1325.34	839.12	220.595	1176.81	1997.66	1835.19	716.04	1290.15	1084.39	1567.4	1998.7	1844.88	2683.3	3225.1	419.48
	162.5	190.87	140.68	333.6	184.7	162.57	156.57	158.75	110.25	296	367.4	156.94	242.8	225.3	296.63	1220.9	411.4	235.97	295.5	41.24	298.72	96.76	64.363	21.59	95.2	180.11	179.4	67.32	162.42	130.1	260.34	188.2	182.53	185.6	220.13	20.571
	163	1431.2	1329.66	1842.8	1363.1	1167.2	1093.49	1079.5	1038.45	1893.2	2874.4	1240.93	1700.6	1414.25	1888.74	3320.6	2375.43	1383.78	1299.05	461.01	1449.45	741.32	601.783	376.33	656.69	931.91	1006.7	611.04	766.58	633.88	1325.61	1083.8	942.12	1156.26	1422.3	619.29
	163.5	104.7	102.4	204.78	107.44	90.71	84.15	85.61	73.62	248.34	420.7	123.26	190.19	170.7	227.86	546.73	343.7	183.67	157.75	64.09	190.61	66.51	70.98	27.542	67.522	96.14	135.01	45.317	101.511	79.14	183.62	142.11	106.85	107.38	113.37	36.581
	164	470.12	388.65	606.8	365.5	316.08	321.6	354.26	324.67	750.1	1506.1	643.199	986.1	514.52	1420.97	1937.8	1305.1	667.66	955.09	108.04	528.65	224.33	141.986	91.589	143.695	282.135	315.29	186.24	587.07	531.12	675.779	319.17	834.21	388.86	840.92	98.32
	164.5	104.68	82.99	164.81	85.85	76.78	62.77	73.44	63.89	133.5	222.69	92.15	102.4	118.21	157.5	305.6	207.54	115.57	245.944	22.159	123.26	40.15	45.704	22.84	29.899	66.34	77.5	50.847	152.3	133.74	192.59	85.09	195.23	71.09	78.13	21.47
	165	2048.4	1676.13	1440.72	1657.38	1440.76	1475.5	1466.96	1179.09	670.74	1744.1	609.2	958.1	710.73	1902.5	2029.5	1546.8	978.29	688.123	738.05	628.34	813.09	742.373	670.225	767.44	864.99	1215.55	961.323	618.98	653.103	633.47	975.6	1137.32	1031.51	1067.34	1773.04
	165.5	138.155	85.63	185.67	101.09	99.5	75.61	77.3	58.94	225.54	590.8	347	908.4	225.55	688.9	1278.7	928.3	298.34	144.91	53.33	182.87	49.01	60.32	21.253	51.66	81.94	89.51	49.02	74.21	53.98	109.85	120.432	148.8	73.58	60.659	67.208
	166	584.46	618.37	795.55	548.62	517.249	513.866	541.95	506.71	674.22	35997.6	23859.5	49391.8	2009.12	39636.2	72731.3	47880.1	13348.5	714.469	232.87	670.99	281.88	337.98	156.251	174.03	467.82	492.68	371.827	408.68	342.653	506.129	657.12	2446.66	506.139	1057.5	272.703
	166.5	56.67	66.93	183.73	116.53	59.61	42.93	64.75	44.56	149.233	463.8	250.67	398.5	171.73	452.7	772.9	546.4	252	130.29	30.07	167.97	49.56	59.95	27.785	49.139	107.24	100.42	45.372	55.468	82.89	117.995	112.13	74.94	66.615	102.5	32.883
	167	529.88	456.54	793.5	425.51	399.03	381.274	420.25	313.75	719.38	5310.99	3314.79	6486.1	735.3	5627.3	10010.6	6651	2269.7	558.34	182.606	629.933	242.56	246.14	901.289	180.944	539.103	548.62	255.709	293.49	251.72	445.94	473.12	531.11	400.02	561.37	195.97
	167.5	317.59	159.36	692.34	295.37	204.23	181.353	169.81	121.482	778.02	1985.7	312.35	518.3	570.3	720.9	1075.1	1045.2	454.09	275.9	120.86	587.02	157.337	108.41	13.13	76.5	342.42	362.25	87.31	174.65	146.906	414.42	253.182	193.89	204.21	244.78	265.553
	168	528.41	427.62	1022.13	484.18	434.99	375.78	376.82	313.685	981.14	1924.8	881.89	1335.7	2096.63	1624.48	2782	1949.21	1846.92	729.9	82.27	844.9	274.96	240.857	176.81	197.08	520.35	561.961	232.778	354.95	349	615.85	517.376	908.68	423.66	1864.78	52.84
	168.5	321.53	261.7	589.1	237.03	222	203.87	201.613	174.24	520.34	791.57	349.47	566.2	408.9	617.9	947.5	817.62	397.05	339.35	65.502	511.17	184.039	121.72	18	97.421	352.46	308.59	148.71	200.75	179.52	313.172	394.12	208.26	220.557	345.64	47.093
	169	486.96	392.08	694.01	526.47	400.207	391.4	411.44	328.833	813.09	889.2	479.71	748	688.05	807.7	1668.6	1037.57	757.04	1311.88	359.968	495.88	253.05	239.787	138.69	175.592	328.67	359.14	263.23	651.88	616.75	820.11	415.67	818.5	311.98	566.18	57.02
	169.5	135.27	108.2	234.44	104.35	82.66	94.21	91.099	68.49	257.78	389.86	153.83	306.65	204.35	314.88	619.6	441.88	205.66	352.79	38.921	223.2	63.781	76.31	11.12	34.541	121.961	134.72	88.082	192.791	159.99	302.87	176.127	244.8	117.88	140.86	165.97
	170	469.2	383.95	802.08	484.9	387.486	413.88	378.83	330.455	924.36	1478	459.115	661.17	668.99	819.02	1582.64	1163.4	806.78	686.5	179.087	631.63	253	241.075	160.86	185.889	336.5	460.88	221.803	411.229	365.09	656.38	458.03	518.347	456.78	492.25	159.708
	170.5	77.24	54.6	168.12	89	74.05	68.72	62.51	41.01	160.76	314.37	88.4	167.5	146.08	157.8	807.73	246.36	166.23	137.56	25.292	118.994	38.2	43.357	14.2	24.677	69.59	90	45.31	56.17	72.96	143.1	81.39	86.509	66.19	95.54	72.209
	171	713.643	627.73	889.74	646.57	519.77	561.4	574.991	485.03	890.43	1608.13	550.2	687.55	847.65	888.19	1553.41	1174.1	862.07	606.13	294.633	689.43	341.046	386.406	182.803	304.351	477.565	567.25	394.543	400.877	343.63	700.99	559.74	611.35	524.59	825.72	331.591
	171.5	41.69	55.026	122.71	65.06	69.951	48.354	58.61	52.35	128.84	210.54	86.66	131.7	98.43	118.19	395.12	225.46	149.68	111.6	27.023	100.05	22.126	40.04	12.15	20.71	68.264	81.23	53.47	75.117	51.74	92.91	77.13	149.96	80.533	55.806	124.836
	172	365.646	299.16	647.6	324.076	264.237	259.9	260.32	276.24	672.26	1060.05	342.9	478.26	525.879	625.3	1235.45	983.3	582.18	792.8	118.67	535.39	174.18	188.15	81.01	130.778	296.37	344.33	171.899	480.62	442.77	985.77	399.69	621.085	329.95	436.647	109.55
	172.5	68.942	76.563	145.87	88.2	62.77	48.23	55.77	49.801	125.33	232.2	84.15	133.96	128.71	136.91	349.9	214.01	131.701	119.5	16.87	137.16	37.94	42.72	13.521	33.33	75.65	88.49	33.42	68.57	59.641	171.92	88.59	93.677	62.41	61.98	41.632
	173	619.74	822.12	1200	672.54	635.85	609.2	671.16	519.88	1144.47	1248.16	638	874.33	956.81	1307.1	2498.02	1629.9	1030.98	926.65	223.678	1098.3	301.177	311.88	150.092	258.01	631.344	684.71	309.83	456.772	412.26	618.43	742.97	591.41	566.819	677.24	68.04
	173.5	76.727	77.49	183.93	79.51	49.06	90.1	62.5	65.91	127.19	240.4	65.95	96.81	136.1	172.56	303.65	181.8	136.13	114.35	22.343	113.12	27.49	45.93	10.294	34.545	79.02	80.09	37.752	73.85	47.81	106.04	78.26	101.38	56.11	95.18	12.504
	174	1205.3	1201.33	2036.2	981.48	873.7	1166.3	1133.9	1103	1564.4	1701.7	1069.3	1491.1	1428.5	2084.75	3101.6	2861.4	1852	2134	232.35	1744.4	471.03	632.6	293.12	528.4	1417.3	1543.2	505.54	903	883.1	1183.6	1491.1	1089	1090.3	1522.2	238.11
	174.5	523.9	437.2	755.9	370.4	365.4	666	671.4	852	810	716.9	392.3	624.9	1004.9	600.9	974.6	1199	1034	2193	57.86	1054.2	109.69	451.5	159.88	236.3	767.5	826	251.07	873.2	519.8	1249.8	1061	921.3	643	710	19.077
	175	23963.9	18782.2	24670.8	16451.3	15629.8	34428	34230.4	50285.9	31935.5	21005.2	18960.7	21391.8	56896.5	14262.3	31055.8	42981.4	84653	131348	1397.82	57015.7	2345.73	23570.9	10549.8	13660.1	35208.4	45536.2	13752.8	49593.9	37997.3	69517.3	58784.1	54006.4	35812	35364.9	212.778
	175.5	215.1	201.7	387.5	277.4	199.3	319.8	278.4	366.6	423	463.4	238.36	320.3	580.3	358.94	676.8	614.1	651.5	966	42	569.3	98.75	195.5	88.15	106.7	315.6	461.5	171.4	373.8	245.9	608	431.3	458	378.7	328.2	11.16
	176	4795.2	3957.4	6081.2	3749.6	3686.8	5151.3	5184.3	6519.8	7404.4	6079.8	3848.25	4477.4	7088.78	4548.22	8541.5	9225.9	9304	13747	301.889	9567.7	1720.81	2421.31	971.5	2369.8	5265.6	6422.1	1438.9	5547.2	4226.19	7905.9	7547	6372.5	5988.1	7220.4	70.72
	176.5	429.1	314.52	716.63	370.59	231.19	277.64	251.6	273.33	1018.2	1818.5	446.75	469.71	733.2	576.3	1057.5	898.5	660.4	590	73.825	764.5	185.2	154.49	30.1	163.56	358.3	385.23	144.23	257.48	232.58	532	423.3	368.9	333.5	418.2	8.46
	177	1292.5	9417.2	1869.8	1020.7	985.3	1156.6	1080.43	1096.4	1826.02	2279.91	999.71	1284.72	1848.1	1553.55	3281.1	2280.05	2187.09	2482.6	346.605	1907.6	528.071	589.09	381.69	5833.7	1021.2	1293.94	556.96	1220.6	1035	2065.2	1446.36	1505.1	1167.1	1402.29	293.79
	177.5	164.4	220.8	348.6	150.57	115.4	173.7	126.8	152.62	304.9	402.9	153.95	233.61	311.3	324.91	711.6	528.2	373.1	461.3	45.53	315.5	82.27	106.29	62.08	108.5	174.2	202.88	95.16	248.2	187.3	428.1	250.5	265.3	162.5	202.23	17.94
	178	570.3	1142.1	754.06	545.1	437.8	533.7	496.2	424	593.4	1004.2	347.75	552.01	676.3	907.5	1652.68	1064.3	772.37	3126	172.8	704.9	258.2	275.56	193.3	597.8	447.9	521.8	250.6	1685.35	1646.3	1556.65	575.35	2206.68	552.8	685.7	309.1
	178.5	403.6	386.8	366.4	306.9	350.5	313.8	276.1	299.8	229.08	419	124.48	185.8	209.9	352.97	428.61	326.8	275.9	966.4	165.6	253.6	113.5	193.3	157.92	194.98	216.5	286.4	205.5	523.8	460.2	505.9	253	714.8	320	237	243.9
	179	22599.9	19099.5	12088.8	17850.1	15714.4	16322.4	15499.4	12697	1655.7	9787.05	1699.34	1967.39	2863.92	12457.4	3263.7	2768.2	3370.21	2484.3	7948.02	2387.4	8680	7164.46	8527.31	8500.6	6513.8	9371.9	8293.7	3905.05	5017.55	3070.31	8546.5	10003.7	10453.5	8225.9	21985.7
	179.5	237	199	224.7	200.2	138	152.77	169.7	163.69	198.1	319.1	163	245.3	189.7	311.89	567	331.95	252.4	257.31	87.52	216.62	106.1	122.69	73.29	116.4	113.46	183.09	98.942	184.08	147.3	270.7	182.3	210.31	156.21	177.1	194.9
	180	3544.5	3002.9	2707.6	2890.17	2734.2	2793.5	2652.51	2559.09	1599.34	8767.8	4516.21	9132.8	2037.63	9018.5	15162.3	9735.7	3703.9	1780.5	1059.58	2203.8	1623.08	1225.44	1026.89	1490.52	1556.3	1871.91	1266.43	1121.5	1137.11	1133.68	1983.86	1903.97	2695.35	3775.6	2646.35
	180.5	137.1	126.78	221.33	109.2	106.18	118.95	120.11	111.66	137.3	276.5	125.8	214.8	137.6	222.18	430.9	272	143.01	156.78	54.99	141.47	64.3	75.04	39.16	62.56	121.05	111	66	102.84	85.28	139.16	112.58	156.5	105.4	94.34	42.8
	181	720	580.6	841.97	621.8	544.21	582.27	539.17	474.15	629.8	1659.4	841.98	1530.8	591.47	1953.2	3203.7	2221.7	828.6	502.6	257.93	596.7	329.7	298.311	178.432	271.39	377	396.88	370.63	317.96	286.8	399.6	410.97	490.84	517.61	762.96	398.28
	181.5	273.7	209.18	450.8	214.63	194.48	178.53	204.42	168.6	335.85	387.6	139.95	254.3	253.84	475.1	525.25	527.24	206.8	210.6	36.009	281	155.46	57.52	25.462	118.05	229.93	218.19	49.127	122.01	101.16	146.46	179.94	227.8	183.29	170.64	112.03
	182	4520.6	3873.5	4396.1	4307.81	3760.4	3953.5	4519.2	3782.94	6858.5	4819.8	3686.12	3848.96	5448.2	4573.37	4405.3	5155.2	4500.79	3253	175.06	5978.21	2613.75	385.6	128.455	2154.09	2497.44	2192.51	299.47	1213.9	1233.93	1643.8	1968.8	7547.1	3418.63	2568.76	65.02
	182.5	177.63	171.29	356.5	186.78	128.2	134.1	181.4	137.51	344.1	494.9	153.9	247.9	300.2	374.58	686.7	492.5	285	215	55.836	323.7	107	90.7	41.72	86.09	225.64	220.7	80.75	109.53	92.03	265.5	148.6	157.19	147.8	122.3	58.37
	183	3461.53	3154.72	6477.5	3142.14	2657.4	2824.77	3072.6	2302.53	5613.6	4984.4	2726	4273.7	3521.6	6834	8592	8560.3	3600.47	4046.5	364.03	5184.85	1959.45	1006.47	428.37	1580.7	4849.5	4417.4	867.24	1929.85	1650.52	2133.2	3466.1	2529.9	2565.7	2866.03	110.05
	183.5	821.64	725.6	1681.45	725.5	624.66	690.03	733	522.31	1421.29	1277.6	642.19	1198.99	880.35	1922.7	2514.1	2209.11	967	1055.35	96.41	1343.1	502.9	297.19	97.385	362.03	1340.86	1179.02	205.48	513.39	442.23	612.02	928.7	596.6	625.2	688.3	54.236
	184	901.8	810.41	1600.06	832.9	652.18	739.28	713.6	601.6	1384	1567.94	784.18	1354.76	1245.62	1896.04	2748.1	2326.46	1402.2	1166.29	177.04	1291.59	461	347.26	131.316	361.64	1146.48	1135.93	408.99	559.3	465.27	889.1	896.78	1153.62	707.99	986.37	49.42
	184.5	208.76	178.72	393.1	204.9	160	161.4	173.26	138.05	338.21	445.3	206.55	350.6	273.6	461.7	697.1	571.32	371.6	299	52.78	312	117.1	95.5	28.78	72.21	264.84	281.5	119.6	155.67	158.39	314.7	262.47	165.97	151.54	192	21.463
	185	1141.2	1085.24	1632.2	1182.3	960.99	1132.38	1017.22	894.18	1839.55	1768.71	1187.79	1411.84	1429.74	1859.2	2628.73	2032.7	1492.52	1344.43	479.186	1585.79	501.39	404.826	293.05	406.77	828.4	844.36	405.71	577.24	495.32	836.59	918.8	733.74	782.5	814.99	205.907
	185.5	102.4	84.77	245.49	98.52	68.8	76.87	84	62.7	197.14	330.77	120.81	175.94	184.07	259.9	461.5	298.16	199.26	186.9	41.212	185.11	43.3	59.42	19.803	26.69	109.6	91.51	53.51	107.07	81.98	203.7	137	151.7	99.61	106.64	46.066
	186	401.74	357.98	746.59	420.9	372.88	365.98	368.31	294.66	747.9	963	447.79	658.18	774.45	832.4	1437.1	1128.61	686.02	2024.8	179.91	751.53	218.84	221.27	80.126	173.282	342.91	400.19	182.522	1260.91	1145.17	3579.2	365.74	1557.03	350.369	486.45	25.033
	186.5	85.499	59.86	152.75	88.86	61.55	57.11	73.13	44.29	152.2	214.6	103.6	152.98	125.94	182.07	361.84	260.7	234.61	305.03	39.31	168.6	43.99	67.501	25.292	29.658	78.7	80.68	78.691	201.2	182.52	546.49	82.87	253.1	66.88	83.4	10.46
	187	556.06	463.06	753.9	529.377	582.61	485.6	439.765	335.59	798.6	1269.7	491.34	689.34	798.75	935.892	1863.7	1190.5	903.95	741.61	214.4	790	295.24	271.46	109.302	229.215	432.594	557.25	350.823	444.03	409.86	1620.95	484.17	505.2	388.01	479.78	94.39
	187.5	60.06	56.66	157.07	61.17	80.08	39.88	42.47	44.265	138.51	244.6	77.805	146.9	114.18	159.66	318.68	205.27	161.28	123.2	47.665	145.88	32.847	78.196	27.503	21.37	74.02	61.745	64.289	74.67	68.639	239.93	87.86	106.51	43.95	100.1	5.828
	188	348.12	322.9	566.4	297.97	296.597	305.44	297.6	281.95	535.17	763.23	351.35	469.09	757.65	767	1237.4	885.2	1027.8	619.71	111.592	628.3	167.86	193.04	90.34	160.01	277.139	356.89	251.54	332.83	275.49	608	439.51	463.27	369.2	469.86	70.892
	188.5	88.7	74.951	170.32	88.78	71.96	69.22	64.57	43.41	190	246.89	116.199	165.96	165.5	237.41	391.82	279.7	205.91	156.48	27.69	168.7	36.81	86.69	13.89	46.19	87.02	99.04	30.518	83.99	68.224	153.83	120.2	96.71	80.61	96.79	56.519
	189	760.41	773.35	1403.94	697.49	673.07	754.29	735.55	889.47	1281.59	1716.84	660.44	936.34	1673.5	1353.93	2842.71	2142.2	1826.7	1856.62	201	1540.46	317.79	601.457	220.546	348.654	749.52	931.64	503.35	1065.81	786.43	1375.33	1110.46	1097.78	820.14	1188.35	36.3
	189.5	211.48	140.09	474.17	210.05	129.33	147.7	141.68	100.48	482.68	779.4	161.87	218	250.16	441.7	636.1	583.51	171.2	208.83	25.845	332.77	114.52	59.58	13.319	83.199	237.89	254.7	40.105	119.19	103.165	260.63	166.17	147.9	152.58	161.64	13.036
	190	557.59	474.86	983.7	493.77	442.6	423.62	438.57	430.56	690.5	1056.1	498.79	709.4	703.49	838.53	1646.9	1163	720.8	688.2	123.844	832.34	251.13	177.25	53.14	275.675	418.96	465.42	193.94	408.3	349.87	520.3	516.93	435.74	567.42	618.4	52.119
	190.5	165.7	139.58	336.1	146.03	103.2	123.8	104.14	77.45	296.7	486.3	127.7	203.45	231.35	286.5	617.5	425.4	193.3	171.06	32.99	261.7	101.6	52.99	18.47	50.2	211.67	137.49	53.85	95.83	83.31	245.36	170	133	127.1	150.43	34.01
	191	2305.1	1388.4	4984.5	2509.1	1653.34	1625.33	1561.06	973.5	6587.1	11945.3	2207.1	2783.9	3591.3	4731.4	7745.3	6572.8	3505.9	4140.4	441.69	3673.6	1043.4	635.36	378.16	772.14	2046.3	2300.18	629.96	2286.64	1771.87	4706.84	1715.27	2904.28	1561	1810.8	51.116
	191.5	449.6	290.29	987.7	463	324.84	342.3	397.1	210.88	1214.9	1973.2	397.54	584.8	733.94	965.6	1461	1326.3	603.2	411.1	104.23	717.5	235.69	165.7	75.079	171.81	456.21	522.5	143.11	230.9	228	661.41	357.04	310.3	314.7	371.7	21.746
	192	6471.93	6076.8	12815.8	6203.02	5105.95	5475.4	5863.63	4230	11326.2	9691.3	5582.6	8507.48	6871.8	13303.2	15610.5	16263.4	7092	8266.8	886.691	9814.5	4187.73	2405.8	975.26	2940.36	9124.17	8399	2078.65	3580.6	3214.06	3893.7	7615.89	4765.9	5822.1	6443.7	34.408
	192.5	1801.28	1715.7	3531.4	1701.21	1406.8	1586.18	1639.9	1140.06	3120.6	2828	1510.8	2340.38	1911.5	3706.4	4411	4815.3	1878.32	2326.15	267.01	2770.2	1133.14	698.39	285.59	828.88	2586.94	2347.31	561	1046.46	918	1143.82	2142.9	1215.24	1503.3	1733.44	12.669
	193	2227.5	2097.78	3532.1	2117.14	1827.8	1868.9	1987.16	1410.98	2894.6	3170.93	1600.9	2541.87	2088.1	3978.2	6289.5	4539.5	2756.37	2568.22	566.06	2577.4	1323.57	858.67	635.596	1032.01	2312	2308.59	1099.33	1341.6	1184.51	1972.41	2141.16	1872.08	1842.3	2093.45	744.91
	193.5	332	295.9	610.6	312.21	231.56	256.73	289.18	168.37	551.1	659.1	289.3	538.4	397.5	696.32	1114	940.7	619.6	409.63	75.97	523.1	182.7	184.18	61.19	150.23	438	451.7	200.31	231.99	206.61	371.5	397.7	253.7	272.78	323.8	30.086
	194	464.7	364.71	653.9	382.9	389.76	354.32	313.93	301.3	695.75	956.3	435.11	605.1	610.1	820.1	1954.9	911	802.84	583.3	121.89	505.3	211.86	208.063	125.542	172.36	307.08	359.92	322.68	322.81	260.9	647.23	426.9	449.4	460	856.8	121.07
	194.5	107.21	89.95	195	104.11	60.04	103.8	78.54	111.59	215.8	233	131.8	153.2	320.7	248	481.9	493.1	338	165.45	35.012	274.88	46.377	143.8	67.8	75.98	139.02	198.98	128.71	93.54	86.56	219.03	135.15	105.71	90.8	99.22	12.15
	195	520.3	445.6	628.5	447.7	442.18	401.3	396.04	302.52	676.83	846.1	392.5	568.3	554.85	711.61	2209.3	703.4	618.08	796.13	221.85	471.6	226.73	239.4	126.71	195.004	300.5	282.37	278.33	419.73	355.94	615.42	446.3	624.9	434.42	525.22	202.563
	195.5	131.95	91.33	157.3	131.5	113.18	104.62	107.65	78.38	230	254.8	137.77	142.77	255.1	239.4	552.5	363.15	283.3	193.15	59.323	250.97	63.36	101.43	28.803	60.26	150.96	155.13	106.83	111	86.75	167.71	130.6	116.97	67.665	165.77	45.366
	196	594	530.33	897.1	468.99	543.85	479.34	499.79	476.4	665.71	1305.11	448.21	698.6	691.81	941.9	2141.8	1110	784.68	623.24	120.435	657.3	239.202	303.21	88.589	180.23	396.42	489.9	292.11	449.61	360	507.3	792.7	646.9	718.2	963.05	216.81
	196.5	304.6	181.51	576.1	280.8	265.82	286.95	275.1	140.83	508.05	774.32	265.15	431.7	669.3	558.2	1265.9	798.1	803.57	356	235.2	700.1	189.82	269.68	74.23	126.23	319.71	500.44	363.76	276	221.03	342.48	302.94	238.85	224.68	287.6	31.61
	197	739.8	707.7	889.9	635.2	599.99	746.4	770.4	832.72	735.9	1120.1	367.34	538.9	665.61	775	6052.9	974.9	779	834.7	214.947	621.6	262.45	364.08	238.889	309.99	485.6	625.71	314.69	419.8	398.8	566.61	793.87	772	668.94	732.53	315.96
	197.5	164.31	154.84	311.4	153.5	144.1	125.2	147.5	100.5	360.2	465.79	197.7	267.3	228.1	327.71	570.1	393.1	277.3	234.2	27.6	264.17	93.27	101.27	20.965	85.98	176.73	148.21	55.23	107.04	94.06	202.7	201.55	166.6	164.1	182.9	33.18
	198	4845	4708.1	5912.63	3930.4	4092.2	4076.43	4830.71	5426.93	6144.42	3935.4	3310.4	4336.1	4896.55	4715.5	6497.93	6239.6	3116.53	6697.1	211.889	7178.71	2840.5	679.6	114.9	3159.82	3179.59	2904.06	477.253	3435.32	2574.61	3047.2	3542.2	4745.4	6366.09	7211.8	310.024
	198.5	214	167.7	433.7	229.9	176.05	155.3	147.8	107.1	511.6	792.4	209.8	265.3	298.56	370.67	791.35	537.4	236.55	282.6	29.411	321.86	147.29	66.27	26.36	104.9	196	201.49	51.14	105.5	91.11	223.27	166.3	162	206.2	197.2	19.64
	199	1258.06	1523.07	1684	1076.9	962.2	985.91	958.3	913.57	1626.9	1967	862.7	1228.91	1260.8	1734.9	3101.7	2147.4	1109.1	1386.1	294.999	1584.93	689.2	499.66	167.8	757.59	866.1	884	491.3	724.63	576.803	885	934.64	883.23	1092.6	1510.4	219.989
	199.5	239.3	203.21	467.5	216.5	142.84	154.2	137.9	85.3	529.4	908	208.4	286.7	281.7	423	773	534.7	300.7	243.7	56.92	307.5	134.79	68.504	25.244	85.17	166.83	197.24	70.62	115.6	104.13	297.3	180.9	128.11	136.39	191.9	11.9
	200	6689.8	3422.98	12969.9	6920.5	4394.4	4030.16	3806.18	2514.58	20642.3	35238.4	6119.8	6932.4	10275.1	12184.3	16797.6	18263.8	7590.5	4762.9	662.24	10359.5	3457.27	996.01	469.378	2202.61	5135.5	5753.76	965.38	2568.17	2382.3	8624.2	4396.2	3353.5	4810.1	4812	70.8
	200.5	1033.06	489.6	1947	1091.8	663.86	589.9	608.5	360.9	3164.4	5252	945.1	1021.1	1606.7	1804.7	2724.7	2709.7	1159.8	755.8	112.857	1510.2	500.1	215.09	88.204	282.26	790	935.7	170.32	403.48	405.75	1406.9	660.46	548.72	662.82	699.03	3.119
	201	2117.1	1975.58	3139.8	1983.69	1584.9	1950.7	1894.16	1482.26	3783.8	5450.4	2220.15	2940.55	2829.5	3660.3	4896.4	4792.1	3488.93	2890.7	742.96	3101.5	791.33	895.18	567.539	765.77	1363.4	1520.1	1038.29	1075.67	950.3	3582.2	2187.9	1680.4	1716.13	1831.9	183.96
	201.5	432	408.7	744	423.7	349.3	416.9	389.3	266.2	875.6	1027.8	472.7	650.64	648.1	672.9	1080.9	1019.1	656.1	661.4	103.52	689	160.8	185.7	120.44	169.72	354.4	348.1	182.78	238.3	204.07	628.7	512.5	356	392.2	368.2	21.96
	202	1090.3	1012.9	1406.7	1078.3	866	887.5	1041.5	804.1	1867	2160	1194	1361	1464	1588.1	2138.5	1999	1447.2	1275.7	243.83	1552	440.7	303.1	187.91	457.02	673	729.2	393.1	506.7	425.3	1147.52	828.5	808.3	928.8	939.8	51.102
	202.5	720.5	591.8	845.4	708.7	610	746.7	703.7	524	1201	915.2	701	790.4	947	977.8	958.9	1119	793.5	893.8	120.1	1027.5	425	104.41	83.54	317.6	461.6	459	113.4	225.9	252.6	355.8	339	348	523.8	444.1	5.848
	203	49564.2	41998.8	43530	50258.2	44391.6	47095.4	50008.9	40488.3	75399.3	37786	48524.6	44191	63553.1	48208.9	39199.9	56620.5	38706.9	45800	5845.47	70217	25100	3790.18	4465.97	20619.7	26793.6	25050.9	3727.3	13041.7	13340.6	13460.3	23835.5	21852.6	35089	23770	93.2
	203.5	409.5	352.8	640	369	370.7	401.2	457.1	346.1	871.7	617.6	399.5	585.1	614.1	611	939.5	844.7	494.1	668.9	140.4	610.4	205.1	314.94	144.54	201.7	363.95	323.01	225.3	253.35	234.19	330.1	442.2	259.8	296.26	275.6	20.29
	204	4288.3	3605.41	4120.77	4122.5	3611.2	3807.3	4119.6	3271.3	6490.8	3877.1	4101.57	4136.7	5423.6	4469.7	4683.6	5303.7	3645.1	4200.5	640.72	5678.8	2200	577.3	546.775	1788.8	2576.3	2402.3	581.2	1371.7	1437.3	1517.7	2334	2007.7	3126.2	2352.7	69.23
	204.5	201.6	165.6	354.2	193	194.5	188.8	187.59	159.14	344	344.5	233.1	261.6	297	321	508.5	441.7	296.7	264.6	67.14	324	106	116.33	41.72	90.71	190.86	174.26	109.29	134.31	115.89	226	223.7	142.1	141.28	169.2	2.81
	205	1582.38	1489.2	1891.9	1659.48	1536.21	1425.5	1534.6	1284.94	2425.4	2803	2556.5	3144.4	2807.2	3254.17	4132.3	3933.8	4845.8	2085.4	382.631	2519.2	844.62	412.27	636.806	825.6	1156.73	1174.5	3186	913.42	708.6	3971.81	1085.38	1136.6	1464.63	1525.5	87.6
	205.5	148.3	76.9	227.4	145.9	132.61	134.26	117.39	86.7	296.6	283.6	182.2	231.5	284.4	225.85	454.1	323.1	298	210.54	34.79	217	88.9	51.202	15.8	65.35	93.9	110.53	63.24	93.06	63.12	139.6	89.23	119.7	147.3	120.1	19.12
	206	1041.38	988.9	1290.64	921.1	945.4	920.4	993.3	874.26	1232.3	1498.5	1013.9	1409.1	2634	1429.6	2547.68	1850.9	2434.3	1354.5	235.297	1754.4	541.4	338.361	237.99	517.82	795.6	796.81	468.9	582.56	515.79	925.77	826.3	927.62	1239.7	1421.96	124.243
	206.5	155.3	101.6	254.4	130.02	116.1	125.46	117.72	102	331	446.3	166.82	209	212.2	281.7	527.4	378.74	232.3	172.9	43.38	196.61	76.46	67.39	23.84	50.77	106.85	107.96	49.85	74.07	71.93	158.57	130.26	102.77	128.21	126.7	7.462
	207	630.5	557.75	893.83	621.8	537.971	566	529	479.8	925.1	1396.5	598.43	729.8	1126	952.25	2257.93	1190.6	1062.2	662.5	288.969	784.6	320.8	280.36	257.92	320.3	427.33	536	353.657	351.69	313.57	562.75	455.12	513.58	619.3	783.4	183.3
	207.5	151.92	109.64	234.5	165.2	163.62	122.33	108.48	73.37	239.4	318.1	155.84	196.8	268.59	243.23	538.2	360.54	230.45	166.43	47.408	205.69	112.47	52.182	19.55	67.66	113.5	131.2	71.69	64.12	54.92	162.34	120.25	98.61	111.41	134.63	5.75
	208	571.93	584.3	912.5	545.4	489.25	472.3	445.42	402.32	915.2	1321.68	509.8	716.25	759.22	915.7	2123.6	1225.4	789.9	608.53	134.145	763.2	284.92	167.209	78.86	331.619	407.02	419.83	204.34	296.17	301.54	471.89	479.94	404.72	612.45	796.6	60.62
	208.5	188.36	94.1	207.7	157.4	74.44	71.04	87.02	54.55	248	350.8	134.34	177.9	179.4	197.6	480.3	299.35	253.89	125.97	49.51	134.9	77.99	49.4	8.513	41.45	117.4	135.54	69.69	84	59	158.2	97.06	100	119.56	131.1	1.88
	209	1380.85	948.89	2532.83	1342	1146.04	1112.1	1128.43	767.4	4412.1	5618.75	1765.6	2040.39	2656.77	2161.8	4888	3493.6	2791.07	1845.1	414.73	2363.4	420.98	608.34	340.63	514.59	843.56	856.9	549.765	770	681.779	1909.2	1258.41	1150	1562.02	2136.34	74.5
	209.5	179.24	128.28	384.7	203.64	148.69	141.8	140.58	93.22	637.5	882.4	269.97	326.27	372.47	345.69	764.64	539.7	418.3	240.11	60.415	407.5	57.82	73.99	43.507	61.17	122.48	150.88	94.933	121.39	93.14	331.5	199.43	161.66	159.92	194.51	38.474
	210	380.3	309.06	610.52	324.51	376.29	322	304.86	246.94	678.97	962.28	400.4	649.63	724.24	656.7	5227.04	923.2	799.8	503.13	132.2	630.3	174.786	203.9	83.112	138.95	294.55	283.94	203.967	251.14	229.252	460.35	390.93	393.6	380.63	826.98	37.14
	210.5	64	46.6	206	109.62	84.6	61.45	63.16	29.55	184.51	236.72	84.02	127.9	128.57	160.4	311.05	221.72	249.61	148.13	23.911	133.1	50.937	61.806	11.079	25.8	49.02	80.16	47.59	53.24	42.62	118.83	79.1	116.98	73.6	163.9	21.232
	211	713.01	633.661	796.8	585.06	662.67	556.91	551.87	456.2	812.9	1031	523	704.58	928.26	800.28	2218.3	1044.6	840.73	935.49	336.3	773.95	355.669	476.052	316.03	396.89	428.43	554.24	434.91	519.05	474.67	626.05	599.06	740.399	605.54	736.27	349.679
	211.5	90.18	91.83	256.4	111.21	97.04	89.88	79.6	72.1	317.65	396.93	143.4	156.37	204.3	204.6	543.1	291.8	247.2	167.3	65.65	206.67	37.733	107.889	50.133	68.17	100.54	128.16	78.2	106.2	91.54	249.09	94.95	76.48	91.4	122.38	1.902
	212	396.39	339.69	594.63	309.785	305	293.9	321.47	334.38	577.39	831.43	397.39	495.5	606.46	616.73	1381.3	840.5	699.76	603.4	124.806	565.7	215.28	245.65	96.746	175.622	307.644	342.44	217.97	328.22	313.85	478.371	430.6	405.66	392.6	608.43	124.958
	212.5	109.5	78.72	217.02	84.45	69.8	84.78	72.9	84.77	249.64	272.1	101.81	181.53	172.8	195.5	460.6	274.95	223.9	233.78	49.489	154.7	46.05	142.94	32.926	52.857	122.49	98.72	72.41	135.9	109.86	200.9	185.9	109.84	98.32	148.4	7.05
	213	638.87	602.8	860.5	509.671	498.1	642.89	739.525	1007.36	650.75	1093.8	446.3	531.92	850.63	913.7	2007.4	1095.7	1252.72	1162.8	161.918	678.17	201.27	571.093	207.488	322.93	458.51	643.05	244.84	761.64	617.75	938.18	1210.94	1200.91	899.8	1265.12	110.2
	213.5	92.6	81.46	157.7	73.27	58.527	62.7	65.79	53.461	142.01	199.1	95.34	146.18	125.1	161.87	435.7	240.53	159.54	129.8	37.76	120.88	60.34	44.66	21.323	38.304	69.209	55.53	40.773	71.36	56.51	99.3	91.88	95.1	82.3	95.15	5.459
	214	1064.47	968.765	1468.35	950.92	968.5	882.94	1035.17	1158.25	1679.16	1852.5	845.64	1203.37	1186.06	1521.76	2796.86	2017.61	987.6	1167.44	133.958	1560.54	622.42	254.94	77.91	685.37	776.4	801.641	224.27	710.39	527.184	884.17	951.838	892	1489.59	1528.41	116.53
	214.5	61.31	71.63	147	49.68	57.23	49.43	42.42	19.39	128.8	211.55	79.8	119.8	139.09	159.1	553.23	207	129.3	91.12	35.636	109.45	41.17	46.613	14.885	17.46	66.206	66.2	42.12	60.849	38.52	75.3	71.37	66.47	72	90.2	2.03
	215	845.03	1247.92	1271.64	776.2	764.16	728.13	776.53	678.065	1170.24	1434.4	780.74	1143.53	1530.09	1426.26	3901.5	1795.4	2419.55	1104.59	253.49	1379.67	435.18	445.501	178.633	731.35	717.559	793.01	392	561.04	501.332	717	951.21	871.277	843.8	1130	127.106
	215.5	74.56	51.38	136.95	69.09	64.7	57.78	54.31	54.471	140.32	223.03	97.02	123.77	149.48	192.2	441	235.5	150.63	114.31	22.27	141.6	54.17	56.75	12.28	17.486	52.93	78.9	55.98	45.641	37.953	86.49	81.41	82.86	83.41	62.12	3.04
	216	748.35	738.93	1118.27	635.3	572.37	596.98	627.97	552.91	945.46	1739.61	725.32	1077.98	961.5	1480	2520	1910	1195.2	846.87	186	1184.5	406.031	262.47	69.254	343.8	611.42	691	289.06	530.08	407.457	613.5	766.682	658.54	793.38	880.15	66.8
	216.5	112.53	71.4	212.8	109.23	89.4	88.61	84.51	61.75	186.98	285.2	89.5	153	185.7	211.92	492.3	285.66	202.59	144.62	38.34	212.86	63.38	63.69	10.5	47.49	79.884	104.75	35.47	57.85	70.2	114.021	93.95	116.65	87.99	123.67	14.089
	217	1014.36	1348.72	1457.4	958	947.95	837.93	923.68	801	1415.48	1405.4	887.087	1083.19	1392.59	1655.19	3798	1929.16	2293.3	1447.85	756	1402.56	482.16	530.05	135.703	523.13	632.21	723.05	628.88	637.35	593.63	751.03	856.15	839.06	1059.69	1160	143.31
	217.5	202.04	180.5	240.1	165.8	154.8	142.8	132.03	216.5	272.8	299.7	181.8	214.2	297.7	319	552.5	337.1	292.1	169.4	34.4	294.9	91.2	39.2	22.21	81.4	128.2	139.6	68	119.7	111.6	128.92	167.2	143.2	241.7	292.8	27.15
	218	808.1	722.4	1081.2	667.6	637.8	666.1	700.8	712.6	1126.3	1160.7	715	1049.7	1184.1	1176.4	2150	1616.8	1127	1042	179.67	1152.4	405.4	290.2	79.396	363	515.83	535.5	283.29	411.2	413.3	561.6	690	662.31	952	1202.7	32.157
	218.5	339.5	284	504	374	392.5	329	380.7	448.1	610.7	400	368.4	552	503.1	527.8	738	549.2	532	524	37.48	538	241	107	45.8	257.1	304	298.5	84.82	264.3	173.7	277.2	377.3	385	515.8	789.4	7.401
	219	28125.9	30033.8	36664.2	26929.4	27254.5	27547.5	31327.9	34951.3	37934	27354.2	25250.3	33359.7	47364.3	34700	49978.3	50784.1	33756	34432.8	1740.72	44783.3	15887.4	5326.8	3429.82	19963.2	18929.3	20037.7	1833.98	16430.7	13712.6	16324.5	26164.7	26629.6	44152.9	53087.4	338.806
	219.5	204	205.8	264.9	175.24	173.4	163.2	155.6	173.6	310.36	323.5	176.2	203.3	404.7	271.25	528	392	250.4	282.9	34.96	320.7	83.6	67.82	31.27	115.92	134.71	113.4	55.24	124.4	103.2	171.4	206.2	182.3	206.1	252.8	75.402
	220	2393.8	2590.2	3242.6	2304	2346.9	2277.9	2592.1	2838.7	3340.6	2608.8	2304.61	2941.7	3921.4	3161.5	5072.1	4403.7	3141.95	3280.7	248.49	3822.7	1384.54	553.67	336.221	1663.4	1633.72	1764.72	339.84	1590.73	1302.72	1557.31	2300.19	2416.53	3574.4	4622.4	101.2
	220.5	157.3	161.3	346.8	159.8	151.23	158	146.87	158.8	352.4	335.6	187.34	229.41	296.4	395.6	702.7	462.7	278.9	303	49.081	267.13	103.28	99.72	43.65	87.76	123.37	157.6	88.11	127.87	128.22	237.6	205	163.3	210.7	222.42	16.56
	221	3355.5	3400.93	4301.7	3069.69	3152.84	3093.1	3450	3707.45	4687.1	3902.02	3278.29	4793.9	5474.14	4754.2	7092.4	6695.5	5452.7	4380.6	486.66	5167.6	1778.07	1034.94	685.28	2102.1	2330	2445.9	1841.82	2174.16	1698.78	4064.03	3099.6	3073.26	4780.8	5857.53	126.965
	221.5	190.83	129.6	297.8	157.58	145.3	138	155.8	141.1	267	302.45	140.4	266.8	244.4	294.82	579	325.9	254.2	249	120.91	283.22	98.9	185.04	22.49	73.8	173.6	160.49	304.05	130.88	127.24	161.21	169.7	140.89	148.5	172.4	54.701
	222	702.04	725.4	1129.29	757.29	728.8	654.54	727.3	714.6	996.2	1048.1	731.4	1186.7	1382.9	1252.7	2830	1635	1180.9	1302.7	249.47	1045.7	381.21	399.22	182.84	441.93	541.29	607	458.5	636.32	487.32	799.59	650	898.22	984.3	1908.8	109.9
	222.5	136.9	125.4	229.6	117.46	123.3	126.95	109.38	130.34	165.58	216.6	104.62	161.7	204.06	237.3	575.6	254.4	193.9	144.2	90.38	127.86	97.5	88.9	61.5	74.2	122.8	129.56	110.69	93.4	86.25	127.2	114.3	106.2	162.52	175.19	75.53
	223	5820	5045.93	3795.7	4751.4	4578.3	4608	4302.73	3758.7	1250.16	3515.3	1026.99	1264.4	1714.5	3507.49	3179.5	1782.4	1943.6	1295.7	3308.69	1390.3	3475.1	3071.33	3597.07	3595	2912.89	3966.22	3418.47	1847.69	2425.2	1831.8	2952.9	3238.49	3549.9	3486.49	5051.54
	223.5	103.92	132.1	154.47	99.8	105	94.7	123.1	83.14	158.22	191.3	87.3	151.3	175.5	167.4	465.03	240.6	189.7	149.2	59.25	138.6	79.27	62.37	29.09	62.95	103.11	137.4	64.54	67.2	82.82	118.23	131.6	103.75	117.9	137.8	66.42
	224	1982	1731.62	1815.6	1650.2	1542.3	1632.09	1676.3	1529.53	1094.32	1681	867.7	1160.79	2413.9	1695.1	2557.2	1589.9	2017.99	1295.5	817.93	1599.99	1178.81	921.44	838.5	1185.32	1167.03	1436.9	889.82	837.23	867.98	802	1194.19	1410.81	1783.53	1871.6	1208.85
	224.5	95.8	100.54	181.91	85.11	100.74	107.2	94.6	76.9	181.4	276.8	100.36	141.19	162.88	187	497.6	242.5	183.2	140.89	60.1	154.48	70.29	56.32	24.84	59.1	65.6	98.38	61.28	72.923	57.85	117.29	120.2	120.77	92.01	122.3	21.5
	225	1618.43	1476.55	1320	1446.89	1372.7	1338.29	1290	1090.3	957.56	1514	643.49	807.96	1310	1280.89	10909.3	1087	1149.01	934.33	858.34	964.1	954	775.67	830.64	863.39	855.7	1011.63	815.2	605	687.65	694.33	876	1110	1339	1944.5	1209.54
	225.5	115.83	73.7	179.47	86.35	93.01	79.2	90.55	66.71	182.3	256.6	118.63	171.7	178.7	192.5	418.09	226.9	170.4	134.15	41.11	162.95	68.92	75.7	28.78	30.39	79.93	88.83	53.05	71	83.94	104	125.7	102.7	101.46	147.7	18.253
	226	541.49	470.7	631.78	486.26	429.6	421.78	403.245	372.22	644.8	832.64	293.25	478.6	627.88	667.5	2534.9	736.1	784.28	559.11	204.89	590.1	307.6	309.01	193.32	231.353	368.74	474.11	369.12	380.45	332.64	602	412.8	552.11	437.3	690.7	331.44
	226.5	80.65	48.84	123.41	67.38	69.97	51.1	73.89	38.15	150.2	238.14	85.86	118.55	150.1	164.7	370.7	222.9	145.82	132.6	39.44	270.82	39.86	58.3	20.04	28.11	85.3	117.63	50.8	108.4	64.36	106.5	77.57	90.72	64.55	94.87	17.53
	227	779.62	788.66	1148.7	754.5	709.9	708.18	652.67	611.7	970.33	1156.6	666.25	997.18	1211.9	1153.5	2490	1512.5	1303.8	1099.11	278.35	1025.54	347.603	600.76	300.089	399.49	637.54	734.71	507.59	587.03	507.48	721.86	793.67	783.55	662.38	1194.66	311.77
	227.5	86.12	76.96	175.23	67.92	74.88	78.25	79.1	63.77	140.97	154.37	85.9	158.6	147.45	165.7	402	249.48	185.36	192.1	49.04	163	55	98.93	23.742	40.619	105.38	112.34	57.775	107.49	59.5	116.36	103.62	95.35	54.81	90.93	13.96
	228	534.58	455.87	995.7	496	457.72	480.11	442.82	434.01	682.04	904.4	418.06	653.81	722.3	944.59	1754	1115.69	752.3	655.07	148.28	1040.5	343.68	359.39	109.91	192.809	472.275	504.32	383.78	378.883	304.96	498.45	530.6	389.77	471.25	633.4	85.216
	228.5	64.18	62.63	163.9	68.635	69.56	44.93	55.41	41.21	159.3	205.69	69.29	123.7	147.7	165.8	489	239.3	173.7	138.81	22.99	135.34	40.6	70.69	16.889	22.67	90.89	79.2	58.5	66.033	56.56	117.011	117.6	79.84	66.51	88.27	14.558
	229	832.38	762.42	1730.52	784.63	746.97	812.19	839	830.86	1937.7	1760	824.51	1198.32	1677.6	1550.87	3267.1	2077.63	1844.6	1686.45	385.21	1771.6	346.84	559.51	213.029	323	744.66	912.15	653	847.83	650	1042.58	1025.15	899.1	931.5	1212.51	156.1
	229.5	103.89	70.76	263.92	112.5	81.44	96.96	90.65	69.79	267.39	333.1	110.9	179.59	198.62	297.5	628.7	343.55	194.9	162.22	63.71	187.27	50.23	82.63	21.416	28.47	122.18	95.29	136.35	72.17	80.3	134.97	106.27	105.5	67.031	105.47	23.33
	230	593.79	478.4	1019.24	508.641	510.91	470.48	482.765	429.333	1298.33	1110	585.14	894	891.68	1014.53	2061.48	1453.43	949.44	871.39	356.9	1032.92	301.67	520.11	113.53	189.164	511.84	588.17	871.64	471.46	400.22	609.92	693.79	522.4	565.319	732.3	66.99
	230.5	118.77	108.85	295	107	115.21	108.59	140.99	89.27	253.6	313.64	119.23	229.56	190.28	255.1	577.13	316.01	207.2	219.63	116.83	267.27	51.88	159.97	22.28	28.792	149.8	153.43	252.83	121.14	90.02	120.9	153.93	101.65	90.6	112	12.77
	231	704.19	676.76	1092.22	731.3	650.229	648.08	595.67	587	1312.7	1548.7	648.887	888.1	1597.23	1133.95	4461.8	1605.18	2440	1138	271.02	1543.6	367.43	484	162.01	380.21	572.868	733.27	444.455	538.692	472.53	759.22	692.647	833.2	1093.99	1089.49	90.927
	231.5	97.58	73.07	171.64	81.79	70.3	72.969	87.02	63.46	177.91	234.51	100.18	151.31	161.81	204.95	455.7	269.96	206	149.67	60.89	146.45	68.18	99.5	15.979	43.86	105.533	106.5	87.92	88.1	88.87	118.15	150.7	102.043	79.6	116	14.324
	232	507.57	508.92	792.41	398.21	383.38	414.141	436.35	412.85	750.96	1330	449.37	644.73	825.4	796.1	1881.9	1227.07	961.57	693.18	144.737	924.91	252.2	250.35	71.75	170.69	357.07	404.12	204.5	365.23	324.34	542.35	521	465.27	522.15	845.78	46
	232.5	84.2	71.05	170.9	77.24	71.11	73.91	84.8	50.433	170.8	228.9	96.82	120	158.56	197.7	390.7	235.4	179	148.88	44.515	167.8	45.13	65.54	13.154	42.805	90.83	79.91	49.67	72.8	46.09	110.35	109.4	105.3	68.57	95.48	4.034
	233	1532.48	2680.42	2570	1403.91	1391.14	1316.62	1340.29	1162.96	2088.61	2101.63	1184.3	1789.22	3091.82	2796.3	5640	3409.68	3238.18	1979.49	422.98	2646.82	782.465	673	185.837	1268.63	1367.29	1448.56	528.641	1001.52	773.517	1076.28	1536.41	1176.86	1384.86	1602.4	91.97
	233.5	101.18	50.8	184.5	102.76	78.15	59.51	64.34	47.8	186.9	283.64	100.56	128.45	190.8	217.7	523.3	246.3	188.6	149.77	37.39	120.4	47.6	71.065	20.6	41.41	78.689	78.58	40.72	69.5	78.25	124.2	99.94	89.28	73.081	113	16.123
	234	894.48	863	1339.34	723.5	720.79	699.33	768	700.79	1127.1	1489.61	816.62	1186	1502.2	1499.8	2785.4	2005.3	1676.5	1172.42	171	1535.3	436.35	349.81	89.98	351.39	685.27	798.6	288.302	528.41	450.48	689.1	832.08	904	933.23	1094.45	62.79
	234.5	78.53	73.96	133.5	61.36	78.68	73.15	80.4	43.32	174.17	268.8	97.15	142.9	143.8	173.57	339.6	209.6	151.61	225.5	42.2	159.3	39.91	64.11	24.48	30.72	75.33	86.39	54.08	150.6	128.8	220.52	104.91	150.8	72.45	102.85	3.45
	235	1402.89	1316.6	1696.16	1354.13	1522.09	1424.14	1349	1145.64	1465.2	1881.7	1087.27	1705.06	2545.7	1838.4	4820.7	2171.1	1820.14	3987.2	484.9	1662.83	612.54	613.446	399	704.18	821.68	869.89	574.29	2226.53	1912.83	2075	1001.21	2764.5	1139.3	1600.83	361.5
	235.5	94.1	82.325	164.2	75.21	89.04	89.57	73.64	69	205.2	338.47	133.49	177.81	231.82	246.8	503.52	353.42	241.8	236.55	36.14	200.79	65.73	87.19	48.22	45.85	107.17	126.5	66.61	174.7	109.2	205.3	141.07	152.6	91.3	109.11	60.82
	236	580.2	520	887.2	550.4	638.77	522.341	540.26	579.56	924	1150.2	620.25	948.09	1486.85	1124.69	2413.58	1366.4	1133.78	1763.07	218.57	1100	282.596	526.22	167.253	229.93	406.06	451.17	392.245	1073.56	787.37	1020	665.98	1284.77	636.05	1033.7	72.38
	236.5	107.2	57.422	176.45	73.44	64.9	63.38	61.86	47.5	200.4	238.88	100.16	151.39	190.4	186.59	558.49	257.1	228.19	158.65	50.84	168.26	31.7	84.1	22.31	31.85	76.69	100	69.09	73.56	65.05	150.47	93.81	100.8	59.79	91.19	7.858
	237	800.48	634.2	1281.8	723.88	731.59	687.88	749.26	608.85	1193.4	1577.4	764.803	1068.87	1361.78	1484.8	2980	1814.63	1156.24	1566.51	326	1167.04	290.15	400.02	334.46	379.87	536.09	577.23	347.8	787.18	610.77	964.87	607.61	1058.64	670	1028.18	169.37
	237.5	75.8	56.3	232.2	84.18	77.047	67.75	71	47.37	214.79	265.9	97.4	140.87	184.53	237.38	681.9	318.3	186	216.39	43.41	141.82	44.55	64.95	22.13	29.62	128.38	148.3	73.771	86.7	78.35	148	132.4	99.8	61.55	86.52	85.113
	238	750.11	463	1241.3	666.74	586.97	537.59	535.73	392.98	1848.08	2547.7	779.84	1169.71	976.42	1095.17	2250	1505.12	1057.93	907.23	606	1198.25	308.765	484.97	120.868	182.54	508	523.96	932	495.479	403	858	587.94	582.17	509.35	816.36	34.57
	238.5	216.5	133.34	396.51	198.55	175.74	161.52	141.98	92.2	568.07	827.7	227.85	316.6	297.7	319.39	734.5	486.3	310.39	252.94	164.01	413.4	88.187	144.46	37.14	51.16	179.5	170	279.94	129.58	99.057	208.4	159	124.03	124.01	150.73	19.7
	239	1038	921	1561.82	947	952.6	1248.52	1176.53	902.34	1798.27	1562.46	1150	1466.54	1540	1337.6	2526.7	1676.1	1902	1477.9	662.45	1765.8	385.49	599	466	490.806	611.4	656.41	890.4	498	506.75	688.62	768	717.25	1022.48	1385.93	118.198
	239.5	186.24	118.61	349.6	177.59	167.83	150.3	139.14	74.54	376.99	469.6	188.98	305.64	266.2	265.57	581.9	429.6	324.47	201.44	133.32	367.9	98.09	177.71	24.31	50.44	176.6	169.13	230.927	123.051	115.3	197.09	235.6	114.37	131.74	157.94	72.103
	240	748.36	594.1	1285.97	745.3	678.21	726.92	706.7	542.92	1248.37	1407.2	639.57	988.95	1359.96	1316.8	2389.01	1668.53	1490	1055.8	282.26	1499.3	405.69	390.27	158.04	288.04	686.58	769.11	487.731	485.76	446.12	625	645.15	671.43	665.85	983.3	43.115
	240.5	882.11	891.9	1583.5	669.51	538.94	725.3	783.26	575	1185.3	1084.8	618.78	1180	788.25	1473	1963.8	1746.2	886.3	942.8	136.19	1445.2	314.51	412.2	31.97	299.161	1241.2	947.98	324.54	463.1	408.87	367.63	842.5	387.2	768	859.1	3.25
	241	881	905.28	1527.53	848.2	793.64	779.57	843	761.62	1278.35	1260	828.45	1196.39	1720.6	1558.3	3177.9	1860	1645.7	1434.75	279.74	1910.53	369.79	569.53	201.703	450.13	831.69	697.73	429.78	717.4	575.753	723.85	834.87	848.43	950.48	1812.15	83.5
	241.5	236	254.4	490	233.1	174	181.522	227.17	199.82	377.7	456.7	198.23	380.5	301.53	519.65	863.82	679.5	315.22	385.3	62.941	439.61	101.61	143.46	12.806	102.97	315.92	275.74	117	175.87	144.09	214.16	254.61	161.89	233	276.2	20.617
	242	666.92	617.19	1130.28	558.19	524.85	535.32	600.26	540.63	939.71	1029.3	537.52	842.1	935	1100.3	1986.6	1411	900.9	939.4	148	1149.48	373.081	274.98	85.139	287.05	698	707.06	270.12	519.63	410.06	597.39	666.89	582.86	677.69	949.7	42.25
	242.5	118.5	108.03	220.43	105.47	96.01	96.17	112.8	82.62	239.46	411.36	115.76	213.28	241	224.1	537.1	315.25	202.05	224.8	37.05	202.3	50.56	76.844	11.01	37.66	107.4	111.63	90.48	127.1	89.74	176	121.13	122.95	95.842	134.5	1.01
	243	554.73	595.3	875.9	529.85	511.586	511.61	504.96	489.89	968.38	1256.7	574.71	754.79	1290.72	992	2001.3	1261.18	1269.4	1016.35	190.34	1116	277.63	383.94	153	265.94	442.54	548.14	263.64	534.71	421.03	780.1	565.77	729.17	640.24	1433.1	91.1
	243.5	96.6	89.47	168.11	102.31	80.85	84.8	84.1	60.63	200.6	331	137.3	140.3	225.1	235.38	441.3	315.7	244.17	240	37.76	195.8	49.633	67.88	19.282	39.62	84.82	109.64	39.04	138.66	137.79	280.16	105.81	164.04	75.3	103.8	28.243
	244	586.44	527	1057.1	548.7	527.01	481.32	449.31	406.77	1104.36	1297.9	632.3	867	1390.65	1095.63	2790	1474.8	1361.84	1283.1	191.639	1110	271.1	409.029	127.131	241.18	532.55	615.54	327.767	588.9	481	720.57	701.7	834.49	586.961	867	20.3
	244.5	106.7	100	218.4	99.55	88.34	74.94	90.74	57.79	247.5	375.43	115.38	165.62	229.25	225.9	599.2	347	259.8	220.4	48.23	198.8	47.9	60.1	26.889	40	129.38	143.4	74.5	127.9	85	191.03	150.12	137.11	83.61	113.18	1.899
	245	2125.23	2263.66	3849.7	1830.81	1721.59	1917.42	2048.3	1579.75	3180	3044.2	2077.09	3111.12	2685.3	4224.8	7723	4997.1	3399	3429.16	632.941	3252.4	841	1200	416.46	811.26	2166.7	2206.12	1122.75	1521.1	1319.2	1698.97	2245.9	1959.85	1872.97	2071.5	230
	245.5	79.28	63.01	193.5	78.67	77.9	54.93	52.5	35.21	178.6	223.64	103.6	128.74	164.08	164.8	783.3	237.5	189.4	259.8	37.51	132	43.7	50.06	18.663	21.567	120.53	122.64	53.769	117.83	96.08	205.6	114.78	139.88	55.59	92.99	30.6
	246	980.37	916.36	1563.1	826.96	804.6	798.41	750.42	714.64	1348.6	1679.51	945.48	1436.14	1278.3	1695.3	3262.4	2175.4	1474.07	1399.57	280.785	1390	388.323	509.599	154.72	378.179	860	903.23	622.1	720.44	509.75	884.7	962.66	905.28	825.7	1426.26	53.91
	246.5	96.49	65.8	210.47	79.9	68.25	82.42	76.26	58.8	207.7	244.3	93.09	163.7	140.68	203.48	617.3	296.1	222.8	173.7	54.833	181.3	55.23	59.86	15.028	34.04	76.86	106.23	84.54	77.48	70.76	121.1	112	95.66	99.5	107.1	5.29
	247	1007.9	999.41	1920	950.82	912	940.3	977.78	890.8	2178.5	1752.3	1009.49	1387.59	2054.1	1710.1	5362.3	2162.9	2373.89	1765	310.54	1900	478.28	654.29	220.344	395.75	916.3	1044	618.2	875.53	708.82	965.41	1115.2	1150	1482.8	1601.3	115.21
	247.5	223.64	132.1	387.2	207.85	159.62	172.6	162.6	126.08	357.73	489.2	187.44	299.8	379.82	375.4	676.3	542.57	365.3	259	37.566	410.26	134.7	89.45	14.302	88.1	186.49	214.93	81.53	153.66	109.66	208.76	247.21	170.16	217.74	224.3	8.12
	248	3689.8	2824.75	4890	3360.1	3481.32	3823.91	4081	3776.1	4628.1	4868.2	3289.72	3920	6246.8	4661.7	9660	6887.7	5136.72	4369.4	265.88	6592.4	1831.5	854.92	585.333	1807.09	2262.5	2997.1	489.91	1891.5	1482.92	2357.56	3031.6	2810	5401.4	5292.7	85.1
	248.5	1245.8	690.5	2190.9	1061	825.46	756.1	741.71	418.14	2870.9	4974.1	1141.4	1645.8	1724.6	1768.1	2865.5	2623.8	1446.3	909.51	168.42	2039.3	402.92	333.47	72.12	304.82	902.43	879.6	280.46	544.32	442.67	1090.83	834.3	491.91	880.72	901.2	7.15
	249	2530	1976.14	3990	2481.5	2287.4	2032.29	2060.6	1516.61	4358.1	5220.1	2299.8	3075.36	5414.05	3935.3	7260	5385.3	5280	2931.9	789.73	4976.3	1439.6	955.847	427.3	1162.4	1910.9	2276.7	625.28	1293.6	1116.61	1831.5	2281.5	1943.1	2372.9	3113.4	91.863
	249.5	449.21	395.67	1100	430.8	456.79	382.1	352.36	236.475	937.1	1047.9	546.42	993.3	693.4	1165.1	2002.4	1562.16	633.4	568.5	82.18	877.6	364.23	198.75	96.05	173.15	461.61	466.33	167.39	268.34	198.87	382.1	536.89	312.6	517.3	597.04	6.14
	250	1388.45	1141.4	1971.1	1119.5	1023.22	1031.7	1032.1	912.16	2110	1928.96	1136.88	1889.05	1754.81	1751.6	3476.2	2288.1	1780	1730	424.88	2257.9	633.72	651.66	157.51	367.08	803.8	985.07	919.57	832	713.7	1147.4	1187.52	991.1	1109.55	1520	384.32
	250.5	194	151.1	395.06	156.3	166	125.7	147.1	99.35	428.6	508.6	209.84	372.87	311.22	481.4	843	596.5	328.4	370.76	101.22	302	93.94	109.87	28.33	84.2	163.7	162.7	155.9	200.44	166.75	324.1	189.8	205.41	182.9	235.2	5.99
	251	1696.67	1240.4	2769.01	1414.5	1487	1337.86	1376.81	1047.69	1835.8	2671.3	1088.91	1687.82	2493.02	1805.73	5512.9	2486.6	2080.8	1919.5	307.65	2234.3	710	668.87	261.14	557.765	1251.47	1702.15	886.19	1456.1	1046.4	2045.36	1700.4	1707.85	1877.79	2315.3	200.189
	251.5	111.28	108.3	213.8	78.293	95.28	91.4	97.67	73.4	192.4	344.97	139.78	230.5	202.4	221.3	497.2	302.3	220.25	195.62	64.5	188.1	66.19	89.13	20.79	25.3	122.26	112.63	76.595	95.31	62.86	176.34	108.83	130.4	107	102.81	17.41
	252	745	666.01	1450	715.2	735.81	793.62	731.46	569.83	1243.5	1945.83	898.7	1603.5	1443.78	1817.7	3748.1	2423.48	1473.9	1234.17	149	1358.39	317.52	337.9	208.32	322.38	750.26	799.11	340.15	575.53	481.6	872	676.19	846.3	781.81	1133.33	67.5
	252.5	133.7	109.68	307	135.44	104.7	123.95	142	106.18	292.36	368.3	130.56	260	268.4	275.1	630	419.7	234.8	217.4	23.1	253	37.141	56.31	49.96	58.602	203.33	196.74	57.08	89.46	76.237	183.54	111.3	119.97	81.24	155	5.119
	253	772.08	672.16	1078.2	738.17	679.18	784.54	735.53	629.69	1054.4	1230	678.53	939.9	1379.1	1135.81	2814.7	1475.3	1220	1486.72	276.759	1223.2	293	415.97	322.64	392.344	642.3	722.09	337.19	576.8	523.82	897.94	619.23	1015.6	642.78	999.6	183
	253.5	91.22	90.7	189.1	92	76	80.1	90.4	51.74	176.5	291.4	131.06	179.7	163.9	216.2	530.2	271.4	177.2	190.2	31.865	203.9	43.76	50.197	20.154	23.751	126.35	106.02	57.74	77.92	80.09	177.86	127.85	129.4	69.6	105.1	25.85
	254	1389.32	1159.11	1574.1	958.5	971.87	1113.1	1102.1	949.82	1515.71	1460.3	1121.45	1653.9	1005.51	1170.33	2551.9	1482.2	1056.99	1377.54	400.27	1892.33	528.432	685.19	145.86	253.4	878.3	756	872.95	763.827	727.54	824.48	1017.5	711.85	859.21	1040.72	41.21
	254.5	75.66	65.767	210.4	68.41	57.42	75.06	65.49	61	154.1	215.3	75.94	151.51	157.2	188.03	442.4	265.25	214.2	175.5	32.103	161.84	36.519	57.95	18.997	20.58	92.66	98.9	91.51	90.95	89.25	153.14	107.72	207.72	65.49	89.06	1.01
	255	1070	981.1	4514.09	914.2	923	920.5	1004.18	839	1557.05	1570	1057.2	1602.43	2380	4574.34	8722.8	5620.3	2675.99	1823.6	345.455	3120.9	404.52	798.68	302	421.67	934.61	941.26	758.3	848.16	674	1206.8	1052.6	1018.49	1209.99	1392.25	102.189
	255.5	196.43	160.1	478.6	181	138.9	160.2	192.94	156.36	367.52	524.46	249.3	367.9	337.72	511.3	955.5	621.6	491.3	299.6	43.78	389.5	87.53	155.31	33.378	68.31	237.25	242.82	191.07	169.4	103.4	352.4	260.18	144	164.2	242.79	28.21
	256	532.25	434.6	1396.62	538.3	499.1	589	529	439.81	754.69	993.6	510.5	820	1079.6	1401.1	2905.1	1874.6	3266.6	999	147.15	1221.5	250.67	367.98	106.97	203.67	452.63	578.8	2828.1	454.82	374.65	5853.1	624.65	618.1	563.529	843	64.56
	256.5	179.39	148.55	299.3	161.34	152.9	138.2	106.6	105.4	364.2	492.4	155.1	255.5	273	369.66	875.6	516.1	313.6	282	77.16	250	110.96	101.01	20.936	69	131.8	184.8	130.6	164.49	133.83	302.8	240.9	145.09	156.15	187.7	5.5
	257	4080.68	3051.24	5740	3372.52	2800	2563.43	2427.63	1794.59	8850	8447.2	3914	6343.1	3683.8	4010.9	7752.4	6255.04	4620.8	3365	2422.98	7009.3	2317.17	3245.68	243	535.393	2767.91	2721.2	6270	1963.7	1722.87	3035.1	3482	1095.27	2011.8	2810	154.827
	257.5	631.6	337.42	1389.9	626.93	723.43	314.25	301.85	199	2012.94	3294.8	1105.4	1881.2	1016.39	1235.4	2441.9	2066.9	592.6	359.45	55.12	1197	595.99	110.8	144.363	178.778	575.58	489.04	118.1	254.79	221.92	470.16	449.7	325.02	588.91	607.97	21.07
	258	1452.2	1205.85	2276.2	1220	1191.08	995.1	1091.1	945.55	2836.5	2806.5	1466.6	2323.1	1900	1972.6	3919.7	3078.1	2062.9	1884.77	549.74	2595.8	843.87	789.27	286.8	394.85	1202.9	1227.79	1311.2	987.92	791.95	1461.56	1423.2	1014.36	1120	1510.75	42.803
	258.5	169.2	107.6	586.96	156.46	147.8	135.1	123.19	90.41	389.37	644.5	256.26	322.2	314.3	784	1394.6	996.9	275.7	331.44	44.3	287.2	84.07	71.34	49.59	59.15	130.4	142.01	70.23	165.1	117.5	282.5	158.61	193.1	144.3	166.55	74.209
	259	1000	889	1733.4	895	861.4	820.78	933.66	809.8	1890	1801.8	1104.1	1532.1	2489.3	1858.1	3344.4	2489.7	2146.5	5774	350.393	2205.31	520.67	619.7	221	402.13	839.95	1009.99	550.1	2580	2231.6	2472	1049.5	3215.3	1009.05	2027.4	48.04
	259.5	169.7	123.1	375	171.98	134.15	121.08	118.6	63.58	363.3	470.84	192.2	291.85	338.6	392.5	715.9	530.7	280.35	1556.5	31.71	294.4	70.441	57.24	33.44	54.99	154.23	155.73	66.39	715.7	615.78	678.5	150.4	866.9	122.71	217.3	21.73
	260	2931.5	2247.56	4187.6	2308.47	2430.9	2439.58	2446.68	2436.2	3135.6	3940.6	2175.6	2931.9	3412.53	3526.75	6418.5	5359.4	3126.43	3830	293	4976.2	1343.08	566.68	166.72	1145.41	2287.36	2933.16	553.44	1834.9	1516.9	2160.6	2367.12	2500.09	3005.8	4030	57.81
	260.5	144.6	108.15	262.5	132.23	99.6	94.68	135.9	75.64	299.1	504.1	121.12	253.72	275.2	256.8	608.4	402.8	216.74	385.2	36.43	248.2	38.94	47.31	39.61	49	158.2	118.2	54.45	163.36	121.8	246.2	105.9	241.8	105.55	133.3	3.95
	261	2179.29	1943.65	3822.5	1864.1	1777.9	2427.25	2390.56	1715.32	3165.5	3574.45	2076.33	3055.41	2945.2	3291.7	5850.7	4472.1	2500	2886.3	354.73	3450.4	592.02	568.33	697.05	996.86	1625.42	1590	405.707	854.72	748.28	1338.7	1197.4	2082.6	1642.3	2136.13	141.723
	261.5	442.1	351.3	828.38	371.47	333.36	618	585.7	313.55	644.32	751.89	358.66	718.97	422.2	716	1231.7	1035.4	301.9	583.8	31.84	646	54.46	65.61	207.79	165.6	405.5	320.31	54.35	108	82.5	189.9	124.69	329.9	240.86	282.7	4.86
	262	1181	1031.47	2164.4	1156.2	983.15	1161.93	1322	895.78	1420.7	1937.83	990.4	1517.4	1349.8	2115.2	3531.4	2677.5	1483.3	1435.9	418.53	2000	563	645.63	216.01	409.55	937.77	1053.85	790.8	1213.52	741.5	1511.22	1308.35	1130.25	1002.35	1314.8	118.83
	262.5	422.5	439.9	884.7	339.06	272.9	379.5	401.27	325.6	697.1	617.4	330.92	509.5	342.7	861.27	1160	989	297.7	461.6	30.87	662.7	161.1	64.81	52.22	225.38	531.8	436.2	75.28	197.74	145	306	312.22	320.2	349.9	353	2.83
	263	3670.12	3245.74	6940	3243.3	2817.77	2953.7	3080	2277.2	5631.3	4918.4	3016.3	4882.3	4498.12	7340	11800	9212.71	4420	4143	554.975	5507.4	2010	939.3	395.94	1407.17	4120.8	3859.8	751.11	1888	1590	2170.5	3618.1	2312.18	3148.52	3796.14	116.91
	263.5	211.2	183.31	483.9	192.23	160	185.6	217.8	126.83	337.5	441.3	183.5	267.7	299.2	471.6	835	559.78	311.01	240.8	27.599	389	93	72.8	28.01	82.06	171.8	217.3	71.36	139.5	109.48	217.17	183.41	171.5	170	227.3	4.81
	264	2893.3	2873.7	5467.9	2470	2246.78	2534.3	2719.63	2141.6	4262.7	3729.3	2276.42	3860.1	3685.7	5577.9	8141	6479.2	3949.4	4511	423	4942.2	1284.15	1381.52	522.46	1306.94	3874.16	3660	1028.02	2142.86	1758.1	2815.9	3960.4	2273	2549.1	2891.66	319.2
	264.5	662.2	686.4	1448.4	589.28	510.2	711.04	740.5	552.51	1150.1	1074.3	590.9	987.1	996	1532.2	2538	1875.3	1107.9	1168	72.72	1309.5	268.9	371.3	112.13	283.351	966.2	995.32	260.19	588	457.1	859.35	1045.2	571.3	598.9	688.2	1.899
	265	2369.3	2108.6	4730	2247	2460	2028.37	2028.27	1540.5	3155.3	4884.9	1966.5	3358.77	4997.8	4259.2	23400	5822.3	4690	3783	582.94	4345.9	1052	1290.05	428.67	942.1	2496.3	2581.9	2012	2150.6	1438.9	2476.2	3170	3010	2147.67	2601	161.29
	265.5	241.4	178.3	536.5	273.6	234.8	227.26	261.1	218.99	410.3	549.8	264.7	377.9	445.5	559	1315	889.6	461.5	469.3	37.44	466.4	114.1	118.4	63.99	101.52	282.7	295.3	114.03	223.8	174.18	370.8	324.49	289.1	276.4	327.9	7.461
	266	6390	4979.2	8421.6	5600	6050	6782.7	6964.3	6617.9	8860	8573.47	6587.2	7762.1	12708.1	8091.7	19653.8	13251.6	9221.1	8401.1	303.7	12146	3039.22	1410	1235.02	3325.39	4267.4	4896.2	826.73	3329.32	2733.06	4078.4	5367.4	5389.7	9370	9212.7	63.189
	266.5	135.5	119.96	708	176.12	114.38	129.1	105.8	69.6	359.69	525.2	189.1	283.8	310.38	837.9	1810	1240.7	294.1	273.5	36.55	294.5	94.58	62.81	47.05	51.81	104.91	151.79	52.944	127.9	113.3	243.3	147.9	154.1	165.1	233.1	29.17
	267	1408.5	1250	2079.17	1293.2	1467.9	1397.6	1370.1	1353.54	2197.71	2326.4	1563.31	2023.3	3096.36	2414.9	5442.5	3368	2449.7	4710	324.597	2572.9	639.6	505.45	367.01	687.78	916	982.5	422.71	2294.5	1921.9	5307.4	1160	2988.7	1824.3	2633.2	72.18
	267.5	103.35	82.79	282.7	132.3	80.2	103.5	89.3	64.31	249.6	372.7	97.3	199.9	264.6	332.5	652	454.6	213.1	703.97	30.14	195.8	59.39	42.799	27.17	44.46	81.37	108.7	49.11	419.5	315.5	951.3	124.73	438.27	124.51	144.1	11.63
	268	774.6	991.67	1323.9	717.76	1026.78	870.35	776.74	1038.3	1406.66	1665.7	1115	1501.2	2316.4	1719.1	5220.1	2416.8	3150.8	3629.1	138.282	1628.4	354.56	666.19	383.961	561.34	624.42	747.26	332.55	1726.19	1311.72	2295.3	1230	2347.9	1427.83	1640.4	47.2
	268.5	113.2	70	251.2	109.24	229.3	103.64	79	96	213.1	383.8	189.56	543.8	232.08	290.57	588.5	404.7	212.84	621.22	23.285	232.7	78.56	108.3	38.281	51.27	95.85	103	31.1	354.9	288	385.2	102.2	419	84.6	161.7	17.63
	269	1340	1001.47	2512.5	1170.99	1125.89	1250	1230	755.65	2716.7	3943	1314.43	1955.7	2010	2254.5	5030	3090	1989.9	2078.25	305	2297.93	281	566.01	473.06	497.47	880.9	932.17	662.65	800.93	692.6	1130	825	1279.2	947.46	1494.8	70.818
	269.5	248.7	140.8	534.9	218.76	207.1	246.5	230.06	113.3	522.5	984	291.68	458.9	331	541.32	955	762.2	271	333.7	29.185	411.68	46.49	54.26	96.089	70.46	192	136.9	31.12	100.71	100.15	193.5	115.51	215.27	138.82	144.4	23.42
	270	891.8	759.58	2033.27	704.25	803.6	962.92	963.59	745.6	1433.9	1689.6	878	1215.55	1238.4	2161.34	4117.2	2894.1	1336	1310.4	165.381	1430	294.36	374.17	236	335.13	726.1	720.3	439.91	489	463.18	850.3	746.75	816.1	876.35	1104.3	29.06
	270.5	578.84	411.3	1308.9	518	376.8	455.45	452.51	331.4	1412.6	1539.2	428.96	654	504.7	1216.9	1853.7	1530	329.3	476.4	22.27	914.86	165	55.1	89.7	209.83	521.4	451.7	49.27	241.4	154	418.03	361.7	309	437	431.4	1.01
	271	911.1	870.8	1859.8	759.1	783.53	805.3	754.4	569.2	1664.4	1848.9	1286.3	1886.8	3194.4	2459.7	4011.3	3167.9	3342.46	1559.89	344	4121.6	383.73	856.34	194.494	385.9	1066.4	1274.2	564.77	760.97	618.7	1109.5	1086.7	1057.2	762.8	1045.33	105.882
	271.5	253.98	222.74	556	227.9	191.69	203.6	214.2	166.8	449.3	557.6	186.92	319.7	349.4	640.8	946.5	770.5	306.6	300.3	42.71	402.8	116.97	55.6	31.3	135.12	245.4	197.1	74	153.1	112.1	233.22	265.62	198.3	226.6	237.17	4.51
	272	1420.4	1092.2	2675	1279	1080	1196.4	1140.6	896.74	2832.4	3887.8	1277.3	1703.8	2830.1	2587.9	5226.7	3951.2	3140	2232.4	284.83	2962.1	457.81	735	194.76	495.5	1258.2	1751	661.8	1236.61	967.43	3096.6	1815.1	1290	1210	1470.9	60.75
	272.5	502.2	456.2	985	451.2	418.9	536.9	468.7	373	1056.7	1150.9	443.5	717.4	716.4	1039	1500	1288.2	709.2	603.1	69.87	859.3	135.4	152.73	151.72	231.6	576.5	572.1	159.36	234.98	201.3	717.62	469.8	351.3	368	368	17.478
	273	11960.1	12658.2	21969.3	10847.5	9000	11162.3	12352	9072.6	20589.6	13625.6	9158.9	14162.6	12555.4	20770.3	24239.2	25696.2	12169	14811.9	821.49	18782.4	4105.06	2508.6	1204.55	6258.2	14778.9	13314	1351.8	5634	4895.7	5228.1	12230.7	7495.58	11541.9	11600	65.289
	273.5	3943.4	3980.8	7322	3483.1	2940.63	3655.6	4010.6	2974.11	6634.7	4398	3026	4512.8	3660	6927.5	8154.5	8537	3564.6	4773.8	172.07	5885.9	1296.57	703.4	388.03	2025.5	4915.5	4509.3	343.96	1806.1	1525.63	1651.3	4129.9	2019.81	3777.7	3710.7	0.889
	274	3249.14	3350	5918.8	2922.4	2565.7	3000	3317.7	2533.9	5638	4336.9	2838.4	4290.1	4022.3	6020.1	7723.9	7560	4144.7	4270.3	232.07	5280.3	1113.3	865.17	379.89	1653.7	3686.26	3797.4	796.17	1830	1535.1	2415.13	3420	2364.88	3358.5	3930	92.41
	274.5	634.06	736.7	1353.7	605.4	566.8	656.8	712.6	468.39	1199.9	982.6	596.8	972.3	775.36	1497.7	1989.3	1944.2	891.3	877.64	47.497	1108.2	230.33	175.3	63.85	341.9	847.2	767	204.05	354.3	299.1	614.6	739.1	426.8	659.1	698.7	4.03
	275	1918.21	2002.6	3017.5	1734.1	1665.92	1680	1646.29	1447.9	3040	2369.5	1963.1	2804.82	4519.6	3303.4	5184	3949.3	2950	2947.5	608.13	3279.89	871.8	1032.65	396.535	931.24	1606	1707.4	623.56	1195.8	972.9	1509.87	1727	1453	1635.56	2189.9	109
	275.5	133.6	151.3	271.3	103.9	130.5	167.3	127.8	89.8	372	333.7	128	264.08	264	339.1	654.6	515.8	278.37	272.68	33.59	271.2	74	53.551	18.46	66.9	183.4	145.65	45.28	121.11	110.2	247	154.4	125.7	150.7	180.9	4.18
	276	1032	906.8	1704.3	943.79	901.2	838.28	912.8	780	1745	1901.3	1082.4	1567.13	2010	1744.5	3236.9	2329.78	1663.28	2210	240	1729.01	519.01	453.8	166.15	504.48	796.2	914.5	286.42	1193.4	1100.2	2443.2	978.25	1788.95	1077.6	1539.84	52.48
	276.5	161.89	123.7	307.3	143.54	117.1	157.6	123.39	134.22	288.8	425.3	155	272.7	330.1	305	570.5	473.6	250	432.3	31.57	305.1	37.33	66.7	34.614	69.5	128.5	148.8	54.06	209.2	151.11	467.9	124.6	296.6	127.1	208.1	8.33
	277	1517.5	1529.1	2615.6	1452.2	1526	1328.38	1360	1224.3	2641.36	2459.01	1955.8	2543.6	3928.6	2863	5380	3595.4	3036.76	2405.8	562.06	2754	762	1015.33	338	779.36	1049.5	1250.36	468.1	912.8	788.45	1494.2	1457.6	1385.3	1275.4	1995.3	138.095
	277.5	103.1	133.84	315.4	158.4	342.6	99.1	112.32	88.5	278.6	680.1	430	1030.1	293.1	388.05	785.2	564.4	288.9	210.6	41.53	254.8	43.75	60.4	73.5	57.3	146.4	148.6	39.42	117.25	95.8	202.4	130.47	150.3	117.7	206.5	31.014
	278	3669.85	2795.64	5423.1	3073.5	2973.4	3120	3183.49	2807.9	4824.9	6644.3	3327.6	4530	4562.8	4731.9	8347.1	7075.5	3763.8	3646.4	353.18	6258.83	1603.6	657.1	317.73	1510.89	2949.3	3178.5	807.04	1584.46	1423	2091.93	2853.8	2264.5	3662.85	3956.5	173.889
	278.5	387.2	232	798.6	358	339.4	321.19	300.56	169.47	1093.6	1450	427.39	750.4	512.7	631.6	1229.7	1166.6	307.01	357.3	74.1	628	108.9	92.51	66.13	133.43	255.03	285.06	172.73	163.7	106.44	339.8	190.54	213.5	247.4	249.83	1.98
	279	1849.6	1443.76	3438	1695.54	2009	1450.9	1333.22	1145.9	3813.6	6007.7	2120	2941.2	4530	3551.4	7531.3	5361.6	3106.5	2123.1	475.76	3038.9	943.2	632.891	280	764.2	1309.8	1499.4	558.49	1055.23	842	1714.32	1499.59	1271.96	1595.08	2094.8	164.9
	279.5	301.9	210.4	698.2	334.17	273.6	237.9	212.93	153.17	943.2	1228.2	321.2	389	431.67	623.5	1044.2	888.3	265	293.9	44.95	475.6	223.01	79.53	29.86	124.87	316.37	267.7	74.26	141.75	142.49	308.05	219.04	191.3	324.9	281.87	23.82
	280	1408	1390.11	2137.3	1322.2	1266	1280.97	1364.78	1078.4	2239	2738	1237.1	1673.3	2308.9	2206.2	5048.1	2975	1940.7	1634.4	303.64	2231.6	570.4	495.67	268.2	650.1	896.9	1070.6	464.86	769.8	602.8	1089.01	1122.3	939.1	1252.8	1470.2	83.606
	280.5	353.8	298	777.4	355.5	206	266.5	244.5	176.5	884	1179.4	299.1	434.9	349	644	1414	988.4	432	310.7	66.55	433.5	158.5	112.14	55.55	172.18	331.2	304.1	92.42	153.3	151.4	371.7	281.4	196.71	225	253.1	8.83
	281	9695.5	5388.4	18828.5	9709.3	6271.6	6617.83	6197.1	3862.8	29862.6	40500	8412.2	9374.3	15035.8	15999.5	39758	22998.6	12362.5	7730.6	740.05	14600	2238.18	1365.81	765.01	3268.19	6503.7	7537.6	998	3660	3139	11763.9	6070	4348.2	6900	6739.67	112.889
	281.5	2144	1235.2	4201.3	2114.9	1408.57	1429	1362.3	948.1	6542.4	8835	1830.6	2040.4	2983.8	3619.4	5452.1	5201	2582	1555.1	124.26	3159.9	509.2	262.16	158.06	732.7	1460.3	1719.9	152.91	779.9	656.32	2452	1363.6	909.62	1463.9	1446.3	8.64
	282	4760	3437.1	8229.2	4906.7	3766.7	3148.1	3345.17	2593	9734.4	9665.1	4052.4	5375.1	6182.2	8358.4	12016.1	13005.8	4347.6	3578.7	291.18	7588.6	5568.9	507	256.9	2281.8	6057.8	5632.1	759.7	1860	1724	4891	4360.4	2845.6	5250	5692.5	190.6
	282.5	1369.1	949.92	2382	1480	1086.18	888.7	964	719.5	2985.2	2717.5	1239.5	1560.98	1618.1	2485.7	2600	3980	940.1	991.5	39.25	2346.9	1818.4	85.9	48.22	629.9	1967.8	1766.18	148.14	513.9	451.68	1145.2	1260	691.6	1572	1589	12.276
	283	1744.44	1420.7	2870	1720.8	1490.11	1342.83	1301.88	1137.13	3442.8	3586.8	1610.46	2090	3255	2800	6195.7	4389	2406.5	2301.7	238	3510	1524.6	483.77	225	801	1836.9	1956.7	313.45	1010.1	896	1647.6	1589.88	1576.7	1990	2440.1	144.6
	283.5	333.5	223.8	651.68	311.35	310.3	231.14	224.18	188.7	819.7	777.8	324.3	456	449.5	675.5	871.5	1040.3	334.3	338.2	25.3	577.67	316.5	37.71	13.476	140.39	384.5	375.4	47.51	159.74	146.1	320.4	293.87	240.2	322.8	359.4	7.17
	284	682.42	525.9	1054	622.79	544.5	588.5	584.26	526.8	2367.5	1192	724.33	823	1261.2	1083	3123.7	1582.2	1210.1	1102.2	147.19	1290	341.47	304	105.7	283.66	511	587	220.33	523.4	409.87	785.37	687.5	696.7	742	1062.44	55.5
	284.5	119.33	106.1	229.4	139.3	112.27	98.04	79.45	77.59	311.8	454.06	140.45	211	242.6	357.36	693	376	240.1	206.3	37.4	228.3	61.5	43.868	14.229	59.53	144.8	183.99	43.95	99.21	70.75	209.5	127	124.3	109.2	193.99	1.01
	285	715	673.4	1500	615.5	694.54	581.34	586.1	457.7	1384.94	1325.8	649.8	942	1494.7	1591.5	3352	2030	1457.43	3260	228	1276.4	284.87	375.14	175.496	352.47	2616.92	2428.62	494.909	1025.97	1055.5	1600	1634.8	1389.64	749.26	1125.27	147.103
	285.5	108.7	93.93	323.9	95.92	138.9	84.31	88.5	77.6	282.1	389.7	198.9	323.38	229	382.2	1078	564.1	241.7	188.4	25.6	209.69	73.67	55.01	23.165	57.49	121.1	143.9	54.206	83.44	84.1	145.38	120.6	122.1	119.81	200	1.01
	286	980.02	794.14	1950	791.8	862.43	863.65	837.6	796.5	1414.3	1371.9	879.62	1176.1	1560	2120.8	24127	4815.5	1876.5	1777.8	167.01	1526.26	368	449.88	129.65	426.24	1147.83	1134.2	329	818.47	658.88	1055.9	1068.45	992	1350.5	1720	64.306
	286.5	114	89.44	494.7	121.5	108.25	61.6	70.31	48.1	294	492.8	154.8	215	233.01	600.6	1269	730.8	185	186	67.282	268	89.99	71.32	23.321	33.26	130	142	133.82	98.1	80.61	162	136.55	103.5	103.8	144.5	33.33
	287	968.8	867.73	1640	908.5	902.9	830.77	749.55	698.5	1808.5	2243.25	1438.39	2661.6	3336.4	2482.6	8569.4	3611.3	3930	1689.3	549.98	3624.96	466.77	1300	164.53	337.36	972.8	977.8	1130	753.9	659.18	923.93	1100.9	885.5	883.8	1219.9	42.5
	287.5	229.15	154.39	496.2	237.09	159.83	164.2	142.2	105.52	704.2	819.1	200	331.31	285.8	453.8	926.8	658.1	294	211.8	99.25	445.5	154.97	122.5	15.53	73.74	212	199.07	245	135.43	116.34	204.3	201	103.86	173.76	217	2.15
	288	1075.6	1013.87	1803.2	977.55	984.89	888	953.84	891.4	1736.55	1914.5	1050	1477.4	2055.6	1949.6	4150	2590	1826.35	1528.91	261.12	1965.1	533	578.35	88.32	520.87	831.7	923	518.18	698.8	586.5	918	1052.5	867	1083.5	1550	48.406
	288.5	199.2	168.59	426.77	292.5	206.9	176.3	137.2	96.3	396.8	583.4	204.3	321.8	467.9	413.4	1005.4	592	360.84	212	52.525	283.7	128	75.2	14.85	126.04	159.7	167.2	70.72	117.61	86.4	185.77	171.6	120.74	191.17	260.97	24.33
	289	1605.6	1480	2360.3	1427.8	1295.7	1281.6	1314.82	1196.7	2308.97	2400.2	1430.2	1942.9	3697.6	2310.8	4360	3002.1	2725.9	2070.5	371.94	2878.84	856.59	855.03	277	787	1083.06	1213.6	424	928.3	793.5	1167.9	1304.3	1255.2	1494.64	1914.2	65.792
	289.5	292.7	234.7	519	309.55	236.3	192.76	174.09	105.9	702.6	1007.6	212.4	298.7	388.1	490.12	1132.1	765.3	270.3	223.5	37.35	379.8	173.8	41.38	60.861	131.97	244.7	223	50.74	123.63	97.08	191.62	226.5	164.83	257.6	272.1	5.889
	290	4147.74	1858.72	7040	4702.4	2802.8	2134.35	2054.39	1485.12	14175.7	20053	3914.9	3851.64	6771	6265.6	7855.7	11234.1	3024.1	2335.6	159.889	6624.8	3880.1	423	153.44	1409.55	3106.96	3455.85	198.3	1327.79	1150.6	2836.7	2433	1952.6	3710	3940	43.51
	290.5	927	405.58	1550.89	958	563.5	423.55	433	292.68	3019.8	4370.1	860.9	813.2	1341.1	1310	1799	2382.7	503.4	410.9	29.95	1354.4	774.56	68.32	33.945	272.29	644.9	707.9	29.52	204.04	217.64	605.7	461.4	385.06	695	659.5	3.949
	291	1883.3	1730	2501.7	1900	1634	1551.8	1454.55	1374.3	4025.8	4359.1	2046	2840	5627.3	2473.3	4687.2	3718.2	3747	2699.8	616.951	3249.38	1007.2	1077.59	506.74	1050.5	1109.18	1315.4	410	971.8	856.66	1997.8	1300	1472.8	1928.8	2305.4	65.792
	291.5	160.5	119.61	313.4	150	113.44	123.48	100.42	61.7	440.2	756.2	201.4	244.72	294.1	369.8	558	523.4	215.74	200.6	18.747	285.66	123.45	37.21	17.613	72.93	129.27	158.73	33.6	92.63	74.6	283.56	105.7	113.2	150.73	136.03	4.07
	292	729.5	608.56	1165.5	711.41	659.4	589.16	638.1	588.409	1380	1709	754.23	1021.2	1817.06	1110	2079.8	1641.6	1368.5	1297.2	199.84	1273.2	359.8	364.27	159.54	368.96	496	633.4	244.13	549	484	812.52	665.9	787	883.1	1309.36	44.1
	292.5	117.52	80.9	285.8	127.9	103.47	93.98	78.21	61.06	349.8	422.4	134.55	171	323.15	301.7	581.7	384.3	185.2	157.2	29.934	237	72.28	55.6	16.815	43.47	119.91	116.05	37.55	89.09	67.3	165.2	90.5	97.28	118.05	123.09	5.069
	293	2246.18	2139.59	5290.4	2098.6	2506.51	1916.3	1961.41	1607.69	3852	3147.21	2431.4	3222.89	6034	4670	8335.1	6260	3575.7	2875	534.765	3760	1420.5	932.11	480	1048.08	1832.7	2109.55	528.81	1290	959.18	1392.73	2134.36	1699.63	2161.5	3312.2	76
	293.5	150.4	103.93	339.74	135.07	111.09	95.02	87.99	48.54	302	390.4	145.66	198.1	252.5	388.48	812	535.6	242.1	171.5	24.43	236.5	58.3	57.71	27.84	56.98	121	123.3	50.54	72.95	61.1	155.1	120.01	139.11	109	184.09	17.29
	294	1012	797	2128.2	914.84	902.1	762.36	845.1	767	1710	1560	975.31	1440	2201.9	2176.6	4168.3	3051.5	1614	1466.97	231.02	1644	619	411	192.901	474.909	979.7	1033.8	307.67	723.47	534.64	876.14	993.83	933.61	1065.25	1507	69.39
	294.5	138.75	94.88	423.9	109.08	117.72	101.47	81.8	77.6	277.3	350.69	159.42	249.2	293.02	479.1	973.4	636	214.26	177.14	41.45	259.83	96.01	67.13	33.9	59.71	119.13	124.52	51.655	98.8	85.5	195.1	135.1	148.9	123.5	137.6	2.687
	295	1462.6	1229.36	2419	1293.29	1340.7	1099.35	1208.68	1024.1	2708.85	2586.9	1577.95	2239	3690	2585.1	5956	3850.12	2784.18	2450	455.2	2843.38	821.42	751.19	231	693.99	1232.1	1534.72	728.41	1156.18	951.35	1442.46	1395.93	1769.61	1732.1	2534.96	90.4
	295.5	116.48	79.18	329.2	136.29	134.9	88.74	74.24	60.39	343.12	439.5	126.94	214.6	273.9	359	1110	557.9	212	184.82	67.065	215.43	74.25	87.35	16.046	28.12	113.22	143	143.2	81.4	78.67	148.1	129.31	124.6	101.6	144.17	43.711
	296	1003.5	1010	1464.6	807.8	1003.6	980.4	1118.6	1025.98	1609.57	1793.7	1050.5	1540	2240	1716.1	3687.2	2385.9	1913.4	1536.01	254	1806.97	490.96	462.909	352.8	520.97	696.53	732	474.8	699	505.21	798.94	913.08	968.56	1050	1554.05	37.09
	296.5	144	123.65	304.45	163.05	147.96	119.26	122.77	74.73	298.53	461.7	160.11	292.7	377.8	342.3	772	488.3	275.1	183.78	64.83	247	94.6	80.5	27.682	57.49	120.11	148.06	121	92.3	69.64	136.1	143.59	110.7	126.6	156	4.139
	297	1010	875.26	1525.87	936.49	895	757	752	634	1510	2080	795	1091.7	1735.9	1786.66	4133.7	2331.6	1254.1	1210	371	1288.6	690.05	461	300	547.36	688	653.1	461	621.1	520	744	747	823	964	1242.4	264.539
	297.5	220.19	137.5	423.55	212	238.44	166.4	158.84	85.12	390.6	587.3	232.32	365	402.11	360.5	769.1	520.9	318.7	241.3	55.02	398	169.75	88.5	50.13	77.41	155.59	193.39	63.7	108.85	74.65	153.76	175.1	114.68	186.15	262.03	27.042
	298	843.65	631.88	1239.1	720.5	866.58	726.9	654.8	592.9	1518.8	1738.1	762	1422.4	1597.4	1250	2609.1	1799.5	1142.43	1003.6	165	1242	383.61	315.99	177.94	308.99	491	617	265	538.57	429.59	642	712.74	642	812.2	1156.51	105.13
	298.5	135.5	93.62	283.7	139.94	136.2	99.1	99.82	52.44	312.7	457.98	185.27	324.1	189.1	264	519	369.18	171.8	152	27.923	214	50.4	51.57	29.38	43.86	108.5	93.82	47.97	61.66	40.699	108.05	70.9	119	64.3	128.98	14.9
	299	832.63	737.81	1075.91	692.56	878.3	685.45	646.43	521.13	1280.8	1134.9	711	1024.9	1895.2	1133.9	2327.9	1380	1820	1130	330.23	2000	387.08	616.58	242.5	356.765	514.6	559	500.808	505.14	438.217	648.34	697.18	1322.42	694	985.9	280.606
	299.5	66.9	62.48	160.41	82.42	80.25	73.5	62.95	48.38	160.6	198.7	92.17	176.4	189	192.2	421.1	294.6	179	158.74	27.275	183.3	42.69	52.46	16.94	38.5	81	95.27	36.465	74.73	53.36	103	90.5	109	80.9	67.8	13.53
	300	1850	1457.4	1748.87	1525.19	1970.1	1599.82	1706.59	1516.72	1870	1530.7	1445.19	1647.15	2900	1585.5	3015.7	2190	2090	1763.5	219.22	2998.7	977	384.76	96.265	767.07	960	949.33	386.93	742	566.682	703	1025	1040.1	1475.85	1469.35	145.21
	300.5	78.75	65.49	202.7	75.4	81.17	57.9	79.8	35.82	186.78	266	106	161.49	209	202.9	401.37	312.67	180.7	139.3	32.703	172.2	57	57.73	9.36	27.98	61.88	72.51	48.11	76.35	66.34	126.8	72.49	95.56	69.3	118	2.03
	301	1110	997.21	1493.14	871.79	1020.83	1106.32	1000.2	983.83	1682.42	1360	1352.8	1444.3	2580.6	1616.3	3070	2304.22	2294.4	2299.6	651	2335.8	505.79	532.64	306	518.804	1003.16	1170	609.98	864.67	745.84	1119.88	1183.04	2000	1090	1357.6	130
	301.5	88.6	75.47	267.5	99.58	86.21	60.94	75.27	37.4	236.5	321.8	118.5	173.7	237	288	683.3	441	184	167.93	38.14	197.4	33.93	57.57	11.76	34.43	73.63	81.42	49.219	77.78	81.36	121.32	96	104.9	82	173.2	3.18
	302	638.39	611.74	1086.5	617.95	613	634.1	536.9	592.93	1232.3	1335	724.69	935.6	1353.9	1190.8	2550	1764.42	1489.8	1139.36	239	1240	393.879	329.84	121	312.93	493.8	601	310.46	485.32	464	627.04	1167.94	1560	830.5	5626.2	50.212
	302.5	104.24	70.61	254	94	99.6	72.31	46.485	52.67	215.1	279.2	134.08	195.1	214.1	306.29	630.7	416.6	343.89	118.4	43.933	199.7	63.53	55.27	13.2	24.75	73.6	73.7	70.24	76.78	49.5	113.08	110.83	428.67	75.5	143.6	3
	303	795.6	936.9	1093.2	656	703	601.87	588.27	563.24	1273.95	1343.8	848.8	1129.19	2667	1262.5	3157.5	1673.7	2398.5	1270	320	1780	410.46	653.13	157	415.951	591.57	668.38	385.25	552.53	423	729.2	899	1262.98	699.32	2040	75.844
	303.5	76.01	75.66	233.06	96.4	90.85	74.6	67.43	47.14	216.1	256.8	130.93	198.61	195	274.8	751	404	192.5	154.5	35.4	153.88	62.7	64.21	11.1	52.53	96.38	99.67	63.55	71.7	64.2	103.18	99.5	168.59	75.71	148.5	3.634
	304	926.41	943.05	1440	818	810.57	769.92	885.6	1021.96	1490	1970.65	993	1456.6	1803.69	1440	3010.8	2100	1580	1452.4	264.13	1536.1	455.744	485.13	171.72	559.32	641.22	707.08	522.94	668	516.87	907	929	879	1375.5	1860.9	42.9
	304.5	133.06	99.64	298.16	145.54	130.1	121.5	71.27	61.66	353.6	464	163.61	297	264.4	281	667	416	272.4	184.8	68.6	265.57	82.86	85.44	19.2	49.95	121	112.1	115.765	93.85	73.44	150.2	122.35	122.69	96.97	136.76	1.713
	305	1260	1110.5	1860	1070.42	1810	980	1030	1045.6	1950	1819.5	2172.5	4480	3376.7	2070	3866.4	2633.1	2992.58	1991	383	2331.8	568.82	1010	591.827	606.85	845	1020.97	520.81	810.05	733	1054.92	1320.5	1045.7	1040	1745.27	112.827
	305.5	136	85.2	278.6	117	125.92	102	93.72	73	254.76	356	143	247.1	264.93	262.82	563.1	382.55	224.7	195.48	34.11	201.61	56.17	75.36	20.27	44.14	102.24	121.66	67.18	108	97.51	143.427	130.25	94.2	112.39	170.4	12.49
	306	756.76	703	1139.26	701.89	991.27	601	654.76	642.48	1211.8	1277.2	1103.69	2016.9	1501	1119.16	2210	1460	1422.56	1160	165.1	1350	453.33	443.19	230.806	353.42	506	576	255.76	558.8	377	634.82	733.42	687.49	861.77	1252.7	35.6
	306.5	130.4	91.18	308.6	141	208.75	115.73	89.4	50.9	269	323	228.9	472.8	275.42	373.69	608.9	471.8	203.43	284.1	29.813	311.68	119	54.72	30.6	57	209.5	220.09	50.94	122.79	103.84	142.2	172.06	135.93	148.3	169.55	2.03
	307	1282.71	1281.7	2010.1	1090	1350	1255.02	1255.29	1061.59	2260	1710	1615.27	2591.73	3871.1	2013.7	4288.35	2680	2073.08	2640	351.84	2603.7	519.2	814.69	453.156	651	1060	984.64	410.99	1080.9	805	1090	1023.1	1518.74	1015.93	1504.36	55.37
	307.5	98.59	82.49	245.4	70.827	124.5	73.42	53.067	44.432	215.4	259.8	139.4	283.4	200.2	275.5	591.25	373	207.7	194	69.44	228.75	61.21	96.59	16.703	36.67	127	129.93	135.23	106.7	77.7	128.02	112.61	96.4	64.79	117	2.711
	308	520.8	486.66	917	442.35	491.42	445.81	496.6	438.27	936.2	889	591	924.3	1310.89	931.4	1980	1290	1009.57	1123.66	172	1031.7	233.6	330.59	133	254.55	409.5	436.7	282	752.77	400	605.08	540.8	745.15	532.45	865.2	46.599
	308.5	103	81.23	218.86	104.37	111.66	89.83	87.89	48.96	258.6	328.4	117.62	229.1	289	231	505	323.61	247.7	161.7	27.35	230.5	59.95	76.87	18.97	29.24	101.2	73.8	64.56	76.01	71.52	135	83.31	104.18	103	148.1	3.243
	309	1640	1823	2509.3	1467.5	1440	1321.63	1251.53	1340	3138.3	3370	2012.8	2628.7	5245.04	2406.52	5320	3722.7	3570	2607.07	390.74	3120	869	931.35	422.744	1100	1116.7	1055	357.3	1072.5	824.7	1411.5	1340.9	1546.97	1710	2405.5	75.58
	309.5	316.3	235.01	581.6	271.32	238.22	348.05	312.56	195.63	454	495.8	252.59	427.2	403.3	500.1	854.17	663.07	231	237.28	34.02	555.7	42.31	54.3	24.358	90.459	240.41	202.27	58.4	73.79	55.18	97.23	100.68	137.49	160.827	223.54	8.78
	310	672.41	662.8	1460	581	605.88	544	620.65	505.4	1160	1230	815.4	1090.3	1738.9	1730.5	3240	2150	1590	1073.1	165.64	1270	281.468	371.2	113.703	336.83	478.56	505.09	275.48	494.34	376	572.39	599	813	571.38	988	38.11
	310.5	158.08	127.2	485	116.304	108	142.8	158.1	93.98	261.57	314.2	156.65	256.1	317.83	557.39	1040	677	244	215.5	61.359	253.99	42.9	73.8	18.3	40.51	146.24	112.59	51.62	84.22	62.84	111.2	76.4	174.16	91	154	4.714
	311	679	627	1240	614	654.38	505.59	528	486.13	1130	1225.7	799.66	1140	1600	1317.96	2986.9	1767.71	1422.1	1239.14	307	1138.76	327.32	442	143	306.61	407.98	432.79	368.92	505.86	401.58	783	566.97	868	600.91	1239.34	63.47
	311.5	124.46	127.4	292.67	114	114.09	118.6	131.641	81.31	243.5	388	160.17	256.6	285.7	351.9	701.95	497.9	262.56	203.99	46.09	224.99	49.1	63.573	21.3	44.81	97.337	121.86	69.85	81	64.75	130	126.87	119.57	89.61	127.38	8.473
	312	424.7	435.68	795.1	355	651.2	420.29	388.76	413	809.2	910	515.66	810.75	3450	1036.7	2566.9	1355.46	2770.9	885.3	145.98	746	250.76	293	104.72	192.22	344.6	366	320	433.92	320.07	543.2	527	671	460.7	1158.37	29.206
	312.5	98.1	90.51	223	83.71	200.9	92.8	77.8	49.11	191.32	256.07	120.5	198.6	383	266	707.6	346.8	245.8	160.57	30.903	166.45	33.94	71.21	18.334	27.83	72.6	92.76	87.7	77.64	43.4	144.94	94.05	98.5	55.48	103.13	2.03
	313	518	516	1003.4	495.99	765.9	467.76	492.8	399.9	976	1247.8	711.04	957.8	2014	1110.4	2526.2	1540.8	1405.1	1024.2	236.847	973.04	248	305	204.88	221.827	369	374.827	289.26	402.9	350.74	464.22	459	598.08	493.2	918.18	58.706
	313.5	133	95.31	213.58	114.83	347.5	112.85	100	56.66	254.21	323.4	165	221.7	648	295.6	637	375.18	372.7	185.35	37.89	259.8	49.18	33.6	53.743	35.63	113.56	93.41	64.703	66.92	60.5	125.1	99.1	86.54	87.65	112.88	12.052
	314	1195.56	763.95	1234.3	612.87	25359.9	1628.21	960.4	629.01	964	2120.3	1334.1	2450	44800	7041.8	14131.6	4693.6	17900	3058.78	108.56	1830	352	245	103.67	238.579	500.68	493.69	172	563	343.93	548.99	817.96	1340	876	1218.2	294.77
	314.5	122.79	77.5	222	94.8	222.4	79.56	76.29	57.04	245.9	368.17	180	344.2	374.6	299.7	552	404.4	241.7	190.91	30.31	218	73.723	39.01	22.405	29.5	87.9	116.4	37.58	88.1	57.02	113	114.9	121.42	90.18	101.89	7.936
	315	853	692	987.2	569.97	6105.9	851.765	697	661.83	1503.99	1330	1040.2	1468.2	10557.8	2192.7	4600.5	2043.1	5110	1922.3	198.44	1680	368.25	753	184.53	402.76	812	814.9	282	590.67	450.67	701.88	1160	866	616.8	922	114.3
	315.5	106.2	106.21	220	112.1	201	84.3	94.56	93.41	231.5	343.2	162.7	271	315.2	347.3	624.3	438	264	254.3	31	300.7	53.83	68	19.189	33.734	134.72	134	65.7	136	86.95	130.71	163.8	144.69	109.7	161.52	0.723
	316	2290	2281.84	2750	1751	2941.1	1994.9	2252.4	2868.93	2051.5	1760	1631.6	2501.8	4699.8	2464.1	4052.1	3290	2930	2862.6	168	3598.37	1133.91	505.89	98.97	1450	1494.8	1451.9	277	1308.89	1021.26	1159.1	1849.49	1630	3044.1	3511.3	36.9
	316.5	137.92	102.3	263.5	110	162.2	108.4	107.64	82.2	267.2	355.7	186.6	249.3	401.7	320.1	527.8	408	311.4	324.3	29.5	311.7	49.95	53.1	24.21	46.41	93.2	130.23	43.9	143	149.25	138.7	126.5	185.3	99.79	131.56	20.14
	317	3450.2	2839.69	3110	2511	2666.7	2810	2570	2492.09	6221	2998.87	4872.6	4850	5680	3220	5867.1	4359.34	7201.7	4900	666.701	6930	1955.5	1920	452.37	1888.23	1618.06	1939.32	811	1520	1402.01	1663.5	3020	5160	2130	2729.74	54.9
	317.5	351.2	188.29	573.86	293.87	277.62	284.16	259.93	151.93	649.18	923.48	322.4	470.1	560.4	455.8	850	667.8	508.8	288.4	54.9	605.5	113.53	100.31	33.96	67.33	212.2	179.03	94.82	135.28	121	128.65	170.1	304	184.44	221	0
	318	1563.87	1270	2740	1210	1461.2	1319.73	1398.95	1183.64	2605.62	1970	1836.08	2476.74	3180	2700	5278.7	4110	3430	2087.53	277	3290	813.097	700.11	565.462	748.97	989	1096.47	461.42	869	670.7	839.2	1383.7	3260	1510	2327.07	38.49
	318.5	196	120.49	639	168.18	165.9	144.02	161.17	92.2	359.62	434.2	194	333.4	421.7	588	1198.4	790.4	312.8	241	53.49	344.5	64.1	79.16	44.03	61.9	156.83	142.99	72.6	159.93	70.25	140	138.92	182.5	134.5	162.1	4.755
	319	1628.23	1190	2840	1327.19	1260	1602.03	1376.39	1657.3	3312.6	3359.5	1612.2	2152.9	4207.01	2427	5116.2	3720	4118.6	3280	375.04	3876.6	647.12	1060	342.523	635.71	1548.52	1500	544.29	1492.2	1047.34	2116.1	1772.5	2282.38	2028.7	2746.45	59.85
	319.5	233.97	134.71	665.86	197.98	210.4	161.29	147.45	90.3	665	847.6	241.4	325.9	421.25	628.7	1226.2	951	362	226.4	49.7	436.4	99.419	84.93	23.564	69.26	147.99	144.7	92.04	199	93.63	199.27	174.82	212.02	121.28	166.8	6.264
	320	616.1	488.28	1008.93	506.32	504.9	529.87	483	545.55	1053.6	1260	663.1	1033.78	1376.5	1160.87	2370	1737.5	1286.1	1030.03	140.85	1211	302	322.46	95.97	246.22	424.17	514.54	380.78	10622.7	346.98	725	1617.38	691	977.23	1380	32.25
	320.5	105.69	73.79	264.39	91.5	109.2	95.3	80.88	64.5	230.77	331.6	154.6	219.2	252.2	290	632.6	415.4	236.06	135.7	37.79	201.33	57.92	66.95	19.99	35.34	96.9	81.3	84.88	116.1	68.6	147.81	109.76	88.6	74.5	125.24	4.015
	321	741	1460.4	1191.74	792.9	924	758.68	679	677.3	1360	1570	1067.5	1575.62	2265.1	1248.4	3047.6	1690.4	1754.8	1411.7	232	1580	340.86	558	338.29	811.11	509.47	615	279.703	2870	498.92	836.59	937.35	896.66	815	1144.7	83.2
	321.5	281.04	217.34	502.2	224	276.1	231.05	207.11	178.52	443.5	485.8	298.7	561	345.9	397.69	894	565.7	299	333.4	32.4	512.2	114.95	84.98	61.16	126.7	276.24	280.11	65	218.17	117.201	184	237.3	148.9	241.04	239.01	14.79
	322	614.05	743.6	1110	539.12	663	513.74	560.56	604.74	1050.34	1083	640.18	993.4	1176.7	1010	2120	1530	1090	1090	118.641	1293.8	316.05	262	105.889	440.9	505.87	569	173.68	3085.5	414.03	706.79	1420	710.92	839	1224	45.22
	322.5	100.82	134.14	254.75	110.35	132.42	116	94.82	66.2	239.7	267.08	135.88	299.08	261	314	590	401.2	259.1	208.3	25.08	252.7	51.9	43.06	21.2	43.88	154.39	154.13	48.48	136.4	59.67	134.92	119.98	179.78	128.58	137.2	4.81
	323	1320.89	1246.8	2373.7	1194.09	1197.69	1031.94	1090	946.9	2145.9	2001.8	1346.82	2053.9	2746.5	2686.3	4687.6	3540	2063.8	1930.8	271.08	2234.7	798	569	321.88	689.65	1226.27	1230.7	320	1483.9	748.51	1014.4	1427.01	1221.3	1230	1632.3	45.8
	323.5	130.3	118.97	302.34	126.8	102	89.98	98.11	80.2	228.54	370.63	148.38	237.1	228.06	307.3	586.08	418.9	213.52	180.2	27.34	228.1	52.76	46.4	21.085	48.91	118.42	94	43.43	155.08	81.8	172.42	128.3	161.21	99.3	132.38	4.36
	324	694.06	581.5	1121.4	558.84	609.7	532.47	539.1	615.96	1190.3	1244.74	690.73	991.4	1441.2	1252.2	2315.2	1724.4	1121.3	1140	148.703	1348.97	410.47	332.11	124.96	320.413	580.72	563	168	1873.7	417.37	687.3	1261.8	672.66	704	1042.3	53.69
	324.5	109.53	75.95	213.95	109.5	88.3	90.61	89.1	60.4	243	369.23	160	226.2	317	256	587.8	372.4	232	269.77	35	302.2	44.01	44.3	50.52	52.1	88.57	92.5	51.5	184.07	121	237.4	116	172.7	91.7	116.7	13.97
	325	1310.8	1282.86	2087.09	1135.46	1210	1294.51	1383.97	1290	2290	1854.8	1659.59	2390	3383.72	2240	5440	3078.8	3276.2	2576.5	317	2704.2	494.24	747.5	482	681.81	1127.5	1152.65	498	1300	808	1308.93	1362.5	1430	1320.45	1861.66	51.886
	325.5	92.16	95.3	299.8	105	92.21	96.61	97.76	80.63	289.37	349.9	124	210.2	406.23	328.2	685	449	267.7	260.7	31.4	215.79	56.55	39.43	26.3	49.98	136.13	132.47	37.1	130	102.54	151.2	145.6	204.07	117.03	126	3.93
	326	624	565	1129.2	529	604	557.89	519.45	515	1205.02	1310	754.97	1088.29	1615.17	1187.41	3253.2	1783	1460	1145.3	127	1278.3	252.12	293.703	146.744	291.22	452.7	555.42	224	618.2	412.54	611	622.67	714.4	563.3	1004.45	52.68
	326.5	137.05	84.99	281.3	115	111.09	117.7	107.74	69.49	303.35	549.3	204.83	240.4	364	280.32	731.2	454.9	270	185.3	27.57	271	37.971	54.29	25.46	48.53	88.4	123.39	42.22	86.78	58.51	160.1	80.5	143	97.4	128.61	1.654
	327	653	598.025	1450	589	613	561	518.7	475	1130	1182.3	736	1159.71	1400	1476.8	3482.1	2157.3	2050	1420.8	234	1140	236.43	414	185.03	266	422.41	490.63	283.77	777	600.6	774	614.24	1479.2	590	1113.91	76.744
	327.5	85.09	64.51	279	83.85	113.51	89.11	69.4	44.75	228.6	303.1	100.75	186.6	221.3	314.6	638.5	499.36	183	153.3	24.089	207.45	46.89	30.64	23.34	30.31	83.97	79.96	29.07	71.5	56.6	122.59	84.3	127.87	84.24	116.74	15.419
	328	501.6	391	906.9	443.08	886	411.87	410	373	783	1734.26	1103.64	2120	1566.51	2000	4960	2740	1750	1470.1	125	867.7	221.56	202	108.622	211	328.07	387	166.72	636.45	306.91	511.06	682	1210	577.34	1020	40.4
	328.5	149	77.32	336	169.51	159	126.27	131.91	79	291	365.1	157.7	272.22	314.3	305	649.2	457	329.7	443.2	35.73	317.5	75.87	53.9	37.3	69.65	134.4	141.52	39.82	87.79	86.88	152.25	149.29	308.39	150.5	176.1	9.693
	329	607.09	522.12	940.65	531.66	644.4	485	466	541	942.1	1097.98	771	1240	1270	1160	2650	1727	1380	1330	218.579	1010	234.6	384	179.15	266.43	384.84	505.35	223.7	603	431	612	626.46	862	539	921	41.74
	329.5	366.8	201.63	629.62	346	357.38	268	261.89	149.42	650.22	956.2	302.55	539	706.8	512.99	1134.6	811	595.3	398.5	47.46	731	132.03	100.3	45.04	114.7	293.12	300.6	94.9	214.1	158.91	367.9	258.79	234.99	261.11	323.6	5.19
	330	1369.53	855	2038.1	1280	1851	1230	1169.69	889	2051.5	1750	1001.04	1534.2	4633.4	2014.77	10000	3510	4286.41	1754.38	152	2580	492.77	517.59	202.811	512.78	927.87	1340.2	262.63	781	595.31	861.35	1171.86	1102.07	1282.2	1790	44.71
	330.5	410.28	274.9	652	333.9	1546.7	311	320.97	211.821	704.6	632.78	1510	3820	592.8	627.8	1082.6	866.7	626.7	460	33.55	861.54	206.83	105.18	198.09	165.45	378.02	374	59.7	240.8	158.25	210	352.56	234.79	388	423.3	2.733
	331	883.8	745	1202.8	713	1324.4	718	728	622	1321.5	1220	1619.18	2720.3	1960	1300	4030	1970	2180	1483.5	210.82	1735.7	386.3	694.12	238.13	482	616.7	678.06	336.56	594.7	444.4	713.16	1074.5	821.54	684.38	1085.7	53.1
	331.5	205	167.45	377.1	178	532	179.51	188.35	138.1	439.5	408.75	528.2	1310	292.3	407.3	694.4	549	416.1	232	26.68	397	93.59	79.5	61.69	113.61	198.89	182	70.85	109.3	75.25	161.29	176	242.2	180.88	200.6	4.857
	332	701.28	586.94	1095.1	551.79	825	562.62	646.3	672.09	1052.1	949.26	814.5	1326.8	1576.99	1165.13	2620	1617.9	1500	1152.2	122.52	1279.36	270.09	462.7	117.53	339.32	491.87	553	233.8	541.5	426.3	675.9	835.49	767.7	711	1213.8	37.63
	332.5	191.3	122	311.6	143.67	174.6	142.2	122.32	96.2	329.3	343	196.3	330	342.6	296.1	638.1	379.1	357.4	243.6	40.5	334.2	91.86	88.9	28.86	90.39	103.3	135.9	53.33	112.6	87.68	172.8	179.67	182	119.98	163.2	1.775
	333	4160	3802.9	4074.01	2981.52	3285	3600	3274.1	3820	7512.68	3519.2	5822.6	6700	6110	3880	7773.9	4640.4	10200	6760	290.663	8506.9	2041.6	4730	351.6	3394.84	1141.82	2161	350	1820	1332.44	1980	5242.83	2820	2030	4407.55	68.7
	333.5	201.99	160.7	436	187	193.63	235.5	227.84	130.5	379.07	452.19	206.9	339.8	331.1	393.8	775.2	552.71	277.14	299.7	31.21	391.1	59.68	70.66	60.69	88.93	180.57	200.26	49.3	136.06	90.56	207.17	153.6	162	136.81	218.6	8.043
	334	1033.12	1038.1	1300	827.6	1106.1	1000	874	894.37	2030	1560	1587.1	2290	2118.51	1400	2880.1	1700	3006.1	1798.8	131.46	2210	480.6	996.91	817.18	805.2	474	651.8	219.34	983.8	471	758.01	1414.1	1151.1	692.08	1390	37.61
	334.5	127.9	100.58	256.1	130.7	120.7	141.1	106.9	78.2	231.31	322.4	149.74	231.9	329	280.02	591.3	416.3	325.5	247.7	31.4	227	54.02	56.7	40.74	69.69	109.56	136.14	51.44	515	88.211	133.9	158.7	199.3	99.67	170.7	2.663
	335	1812.52	1930	2470	1460	1420	1510	1557.02	1380.1	3033.93	2084.4	2170	2928.2	2980	2430	4520	3352.7	3486.1	2929	431	3230	1026.68	1291.9	1995.54	1006.6	1235.62	1280.4	527.73	1839	833.53	1090	2095.3	1717.67	1318.45	2385.71	66.9
	335.5	100.4	77.46	198	74.6	89.5	78.78	96.18	67.9	214.13	256	137	174.13	359	209.49	517	367.7	312.4	308.2	40.291	234.8	43.519	66.83	49.81	40.35	104	139.8	62.84	745.4	133.08	145	337	219.3	134.9	165.1	5.25
	336	673.92	628	953	553.1	680	550	522.6	487.6	1040	1830	885.6	1380	1261.3	1136.8	2325.8	1667.5	1509.2	1412.2	161.496	1281.2	348	505.9	503.52	304.56	546.3	534	392	83600	372.1	768.9	20500	822	676.3	1383.1	18.091
	336.5	147.8	144.1	226.5	105.57	118.5	129.8	124.46	114.4	251.3	332.1	170.51	203.6	432	209	489	365.7	407.1	406.8	25.462	332.7	79.57	127.2	47.36	67.6	127.8	161	101.7	482	112.3	193	259.4	277.3	177.2	213.4	4.88
	337	5290	3640	5700.6	3650	3740	5990.7	6810	8910.3	6170	5810	4185.21	5150	24733.5	4849.76	11627	10100	23923	26300	401.93	18032.2	1200	5400	1962.27	2920	5930	7570	1361.92	26200	7340	10200	11900	10300	11800	10700	62.61
	337.5	170.1	132.46	317.9	170.3	181.71	152.74	148.43	134	292.13	389.7	188.5	322	384.5	297.3	625	492.57	417.7	318.4	22.98	362.1	81.71	89.9	50.47	61.91	120.6	171.16	43.45	572.3	118.49	226.95	282.3	189.29	187.5	205.99	10.422
	338	1380	893	1720	1012.85	964.8	1350.8	1370	1692.3	2257.4	2623.5	1211.3	1636.8	4690	1620	3720	3011.3	4661.6	4733.2	149.765	3620	409.86	989	391.62	654	1360	1600	372.85	14418.2	1400	2165.17	5820	2019.3	2198.9	2370	32.22
	338.5	569	275.9	960.5	459	1252	332.4	282.3	236.83	1604.8	2100	1685.64	2868.5	932.2	811.1	1190	1340	612.2	420.52	34.365	1100.1	296	99.8	137.68	188.4	409.2	426.45	64.43	402.7	224.08	388	444.5	267.36	506.66	443	1.612
	339	1346.68	1380	2310	1390	1461.2	1126.6	1058.56	918.8	2694.9	3365.33	2060	2870	3025.9	2664.77	4670	3999.2	3120	2150	238.16	2625.58	1059.69	558.32	570.03	1063.9	1120	1280	346	3588.2	741.98	1207.9	2019.6	1080	1460	1930	47.9
	339.5	298.88	218.84	612.4	325.2	378.9	240	253.6	171.8	706	895.4	492.36	839.4	495.5	583.3	1006.7	899	531.1	326.4	46	633.2	230.16	70	151.94	135.7	267.27	255.74	67.69	239	103	248.85	246.5	415.4	258.5	293.1	13.73
	340	503.4	442.57	896.8	465.6	544.2	473.86	423.4	369	954.72	1119.67	648.65	963.7	1080	1014.6	2253.5	1470	1132.2	1842	131.04	964.3	261.63	238.9	174.97	326.49	374.7	433.3	190.88	1615	661.89	865.8	812	1054.16	544.11	928.6	15.8
	340.5	184.55	146.8	266.3	142.83	211.7	115.24	111.4	118.5	334.39	421.2	179.84	329.6	353.3	306	747.1	499.2	250.74	614	20.98	300.6	55.17	47	44.153	75.57	135.6	158.1	30.58	376.7	216	335.6	205.3	333.35	135.6	177.3	15.42
	341	950.9	785.1	1240	821.3	972.3	855	841.8	554.4	1370	1620.9	932.1	1420	1985.7	1306.53	3312.1	1737.5	1463.2	1561.9	237	1685	281.14	401.51	250	401	556	559.2	222	920.5	507	818	745	912.05	681.4	1040	39.5
	341.5	204.44	155.05	364.7	166.14	210	209.2	198	109.33	336.74	470.6	177.9	348.3	429.7	322	1111.7	420	279	294.9	30.362	295	49.36	47.23	54.4	82.57	168.9	129.1	26.3	244	78.72	208.5	217.8	196.98	154	212.32	9.299
	342	5256.9	4087.83	6948.9	3880	6976.9	5447.66	5600	3861.4	7550	5378.8	3810	5312.5	9349.6	6127.4	43098.3	10249.7	4485.5	4393	124.661	8491.6	1330.7	417	514.511	2279.07	3852.9	2938.08	295	6230	1045.9	1493.5	7727	2375.1	3927.2	4958.8	215
	342.5	1381.6	1034.57	2090	1193.2	947.52	1620	1652.5	746.59	1987.1	1329.82	920.1	1573.27	962	1526.2	2051.9	2200	395.6	906.7	32.48	1860	31.75	47.179	204.51	596.2	1050	715.1	42.4	163.1	74.12	145.6	136.5	537	609.28	666.7	2.19
	343	1721.7	1540	2344.22	1390.5	1978.9	1900	1790	1337	2470	2010	1470	2115.1	3556.6	2170	11530.3	3530	4330	2219.2	174	2833.8	415	392.68	358	763.34	1340	1300	281.22	1921	618.03	989.21	2290	1336.25	1350	2032.7	93.4
	343.5	329	245.26	564.9	277	253.7	363	379.14	190	565.3	460	285.37	460	438.5	541.6	973.9	724.2	297.38	351.23	34.5	527.1	29.47	42.09	58.37	143.26	347.2	294.5	56.8	154.8	73.12	172.3	171.4	209	205.4	218.35	7.277
	344	855.01	692	1050	676.27	945	774.1	774.3	687.32	1180	1060	751.6	997.4	1440	1084.4	3656.8	1620	1560	999.4	131	1391.6	344.08	270	109.496	369.56	625	750	208.03	790	386	697.93	1068.66	732	872	1290	29.113
	344.5	139.3	104.09	218.2	115.81	116	108.79	95.3	81.93	265.5	299.45	131.91	253	210	233	540	365.74	236.2	188	51.6	238.6	58.06	89.6	27.71	36.47	148.5	148	135.15	158	93.5	162.07	137.94	112.89	95.8	128	3.7
	345	818.5	685.4	1219.9	664	719	705	748	821.8	1313.4	1308.5	887	1130.8	2250	1236.57	3016.1	1705	2245.91	2587.4	220	2110	313	756.14	194.69	384	2077.28	2037.4	679	1710	1125.64	2200	2491.8	1407.28	703.6	1090	39.61
	345.5	174.9	127.14	345.5	168.74	182.6	149.4	138	106.93	310.4	403.3	182.2	328.43	637.1	405	878.1	521	511.13	632.1	36.389	601	62.69	207.32	47.7	73.7	772.9	680.16	239.268	537.3	320	692.76	811.3	381.6	120.64	195.07	11.39
	346	446.68	393	695	385	570.3	398	375.3	349.15	710	855.1	472.2	789.3	1186.53	894	1900.8	1242.5	1156.72	1030.8	93.4	983.86	209.5	320.59	93.02	204	709.4	739.8	258	637	404	836	912	706	496.82	818.26	19.836
	346.5	134.86	81.1	231.5	114.5	144.2	108.07	108.37	80.34	248	343	161.06	270.9	441.8	268	612.7	400	413	254.6	21.32	314.9	42.6	71.15	34.69	47.58	175	184	62.79	195.5	113	279.49	236.82	197.61	115.35	165.12	19.003
	347	938.85	896.9	1395.4	837.6	835.61	745.2	742.55	662.43	1893.1	1840	1145.5	1550	1900	1565.56	3188.4	2143.3	1703.53	1572.9	239.41	1530	390	509.15	382.91	520.661	790.44	822.92	352.2	653	495	909.8	993.67	929.77	754.46	1134.24	45.39
	347.5	183	96.3	363.56	179.22	195.37	133.28	118.5	79.99	534.9	663.88	253	386.84	331.86	376.27	732.4	612.4	293.7	233.96	24.71	346.84	85.2	40.15	73.603	65.061	136.42	156.02	62.69	124.01	88.07	190.5	148.95	148.25	142	198.2	4.8
	348	510	475.57	807	420.4	547	425.3	435.32	416.4	1002.46	1010	641.47	915.4	1190	947	1960	1279.63	1110	1334.92	113.971	957.3	269.39	273	118.72	276.77	401	391.55	187.21	687.2	511.971	1380	486.72	791	499.13	807.24	42.86
	348.5	126.51	86.4	236	114.7	132.9	115.78	102.03	55.46	329.1	407	157.6	218.7	277	271	616.6	397	194.4	298	25.8	203	57.34	57.9	37.84	66.71	116.19	94.25	37.23	194.19	117.21	366.7	133.77	213.3	94.47	133	5.14
	349	1045.64	957.53	1250	859.86	1030	978.4	1050	862	1612.4	1883.9	1590	2160	1981.9	1810	3510	2380	2110	2680	220	1681.7	440.95	811	311	605.87	539	652.1	315.43	1200	892	1170	889.84	1356.14	763.1	1142.58	60.976
	349.5	150.9	116.63	315	198.4	172.44	148.35	134.9	95.07	364.5	481.4	164.9	331.7	311	332.4	634.5	520.7	243	595	30.36	286.7	39.03	49	46.7	75.74	112.2	124.6	34.61	290.8	266.68	244	129.2	286.09	113.9	155.9	11.2
	350	2530	1190	4010	2459.3	1600	2349.1	2060.1	974	6155.8	8780	2305.1	2816.9	2880	3011.4	4800	5040	1460	1880	120.03	3672.1	189.84	279	312	736.7	1138.47	1070	184.32	867.1	388.62	635.1	603.23	1162	1140	1296.43	26.51
	350.5	823	334.38	1310	806	496.88	652.38	669.3	207	1950.9	2860	705.3	803.8	866.1	948	1470	1570	367.9	474.1	32.19	1112.1	52.29	57.82	133.52	215	399.2	313.76	38.3	222	66.1	155	151.4	324.8	314	343.3	8.949
	351	1570	1442.67	2276.39	1450	1380	1501.5	1458.29	1300	3070	3790	2181.5	3020	3470	2690	5040	3730.3	2700	2822.2	383.61	3180	542	864.63	4597.32	775.04	892.73	889	457.01	1253.2	770.79	1371.9	1115.4	1411.2	1350	1970.69	41.04
	351.5	218.62	113.7	433.4	183	182.1	177.8	175.8	96.58	461.8	734.5	214.1	301	435.3	364	773.5	577.8	330.86	286.7	24.91	723.2	33.7	98.8	61.2	82.43	184.6	169.98	36.66	380.5	85.52	182.6	204.4	141.23	129.47	139	4.69
	352	590.6	510.9	1010	510	590	505	503.73	438.81	1068.91	1771.7	770	1310.7	1218.8	1307.3	2229.2	1713.7	1090	1033.4	122	1065	218	332.63	861.7	301.87	399.1	418	213.18	23272.3	311.98	646.64	7647.98	543.27	606.2	1030	28.64
	352.5	183.4	187.2	476.2	168.1	160	147.7	160.2	127.3	430.7	574.12	186.25	322	297.5	423.8	655	496	229	249.2	42.6	419	50.85	122.6	41.3	75.85	161.5	175.4	126.78	233	95	243.2	185	167.4	112	167.9	10.42
	353	1160.8	1177	2020	1020	1088.8	1130	1100	854.6	2156	2323.1	1519.7	2070	3790	2291.2	5410	3410	3075.3	7052.3	436	2538.6	382.15	720.72	849.74	560	1665.4	1710	655	8590.5	2355.83	6140	3490	4050	1132.6	1583.4	58.8
	353.5	227	229.3	476.4	216.18	196.7	275.3	220.8	198.7	479	504.3	200.4	307.6	636.8	457	968.5	702	492.5	481.3	48.52	590.2	60.66	121.6	62.5	117	446.9	442	144	477.2	235.13	1107.7	565.9	313.55	250	266.5	3.02
	354	7648.93	10237.2	13947.1	6320	5696.2	9330	10641.8	7695.4	12100	6665.1	5354.3	8680	6980	11800	15800	12751.1	9150	14000	386.25	11200	935.22	2624.8	1689.16	4785.5	8120.1	7056.5	1204.23	5750	3422.8	4004.55	8096.3	4761.2	7520	6800	20.35
	354.5	3066.78	4097.8	5493.6	2600	2230	3698.5	4142.4	3131.6	4844.8	2600	2040	3360	2720	4670	6267.9	5053.7	3583	5220	167.73	4520	369	1011	645	1891.5	3250.7	2820	408.5	1664.9	1282.2	1453.6	2888.6	1652.7	3020	2518.8	8.91
	355	2510	3121.7	4330	2140	2181.7	2987.1	3171.6	2340	4120	3358.3	2768.8	4751.4	3294.7	4848.9	7805.2	5529.2	5734.6	5638.9	349.67	3843.3	482.59	982	674.46	1471.1	2463.3	2253.2	665.68	2334.31	1582.75	2020	2540	2880	2784	2950	29.6
	355.5	621	764.1	1118.9	502	458	694.6	766.4	588.7	1035.6	753.8	450	777.4	680.2	990.3	1591.4	1219.8	822.8	1053.7	43.08	951.4	105.4	202	137.74	335.421	635.4	576.4	148.25	482.3	240	431.3	683.5	393	572.7	540	7.69
	356	654.1	535.6	897.1	530.5	870.16	606.1	622	450.66	1060	1190	714.7	1098.5	2010	1234.4	3150	1700	1700	1230	111.12	1045.68	213.72	267	177.18	274	423.8	422.7	202.46	1138.85	424.76	618	873.37	759.7	646.36	958	17.63
	356.5	147.1	131.1	305.8	126.6	138	118.2	155.8	107.7	340.5	381.05	180.2	274	286.4	338.2	638	432.1	271	259.28	27.02	265.2	56.86	36.96	47.34	71.54	123	139.4	52	134.8	72	170.1	142.6	115.17	136.6	156.9	11.967
	357	724	606.13	1011.6	608	773.9	702.57	619.3	493	1128.7	1830.1	1300	1970	1610	1680	3195.4	2110	4930	1663.1	229	1140	244.98	315.12	208.2	342.5	401.9	421	221	981.48	676.23	1350.7	603.11	984.8	670	931.43	37.89
	357.5	160.28	106.73	263	131.51	121.4	142.19	149.6	57.96	316.82	388.2	150.07	231.5	249.69	298	604.5	420.5	233.9	329.7	30.58	232.2	36.9	46.78	38.61	66.66	110.3	129.38	29.05	160.48	119.48	266.58	75.94	184.18	97.3	129.9	6.518
	358	500.54	446.7	738	453	532	438.31	427.7	385.15	841.1	1615.31	762	1010	1130	1140	2699.7	1547.3	1740	831.2	99.389	819	159.4	216	86	255.62	323.9	398	197.73	560.7	323	610	631	614	521.56	1146.78	32.65
	358.5	144.11	94.79	232.2	124.34	145.95	102.73	108	84.2	259.9	516.29	210.7	397	210.4	304.09	644	447	265.3	190.9	32	230	45.76	54.06	44.25	42.53	100.7	94	61.72	96.6	85.12	142.97	125	109.2	108.8	135	3.779
	359	725.6	640	1096.97	585	619	687.5	666.31	547.5	992.59	1226.99	801	1180	1512.3	1239.28	2400	1700	1560	1140	176.475	1410	260	402	192.765	286.14	440	531	241	598.54	379	725.54	681.6	767.1	670.74	909.1	48.9
	359.5	136.4	87.12	251.8	116.1	114	114.05	96.33	62.96	317.2	398.7	171	290.9	303.91	343.3	579	453.4	275.1	199.7	27.199	343.42	55.69	89.06	26.7	40.28	89.44	129.9	58.52	77	85.9	180.58	113.6	107.44	112.2	166.86	3.68
	360	887	980.67	1433.3	790.7	842.4	900	984.1	1178.3	1400.9	1355.3	969.1	1410	1364.6	1492.6	2800	2250	1414.3	1488	120.39	1685.3	371.05	353.79	163.45	554.47	530.4	598.9	238	673.52	504	788.04	918	684.92	1152.58	1870	29.65
	360.5	174.2	109.9	371.7	173.68	145.86	131.95	140	80.99	446.5	536.5	175.45	260.9	296.8	345	701.2	555.7	306	233.5	33.7	313	79.9	42.7	24.65	77.75	146.8	147.7	68.4	116.08	75.5	168.2	150.8	102	182.5	148.42	1.67
	361	948	884.7	1648.7	720.9	724.62	789.8	734.4	710.74	1565.8	1394	956	1232.1	1374.2	1810	3279.6	2319.6	1567.1	1490	189	1393.5	341.26	601.13	174.43	464	516	615.3	270.22	641.3	459	791.6	986.5	725.96	792.34	1200	43.91
	361.5	219.3	155.3	419.6	203.7	201.2	208.7	184.94	122.24	431.3	659	217.61	299.9	292	433	961.7	504	283.8	286.3	34.504	328.3	73.14	63.32	19.5	71	140.7	175	65.38	115.4	80	232.2	160.9	140.9	193.2	244.5	10.31
	362	6490	4640	12100	6040	4170	5460	5608.3	3420	18597.6	20321.4	5211.5	5830	8733.3	9270	15000	11900	9660	6580	388	9497.4	932	1533.37	959.889	2585.33	3704.67	4018.2	785.28	2639.9	2120	7630	3797	2813.5	5096	4394.67	16.33
	362.5	1926.2	1240	3430	1795.7	1156.9	1610.5	1603.1	1023.5	5202.7	5437.6	1461.6	1697.8	2473.8	2566.6	4304.6	3230	2676.3	1810	119.24	2654.8	223	367	309.03	736.92	1019.49	1121.7	232.1	741.87	614.6	2073.9	1025.8	817.47	1249.2	1142.2	21.28
	363	3141.9	2774.8	4907.8	2910	2435.9	2941.6	3071.8	2631.2	6023.7	4669	2576.1	3170	4090	4541.6	6068.1	6190	3496.2	3432.7	339.7	4860	1293.7	769.6	486.8	1777.6	2776.8	2589.2	442.62	1426.78	1269.85	2260	3090	1740	3557.8	3432.2	23.435
	363.5	921	928.6	1673.8	904	802.4	937	1018.8	894	2237.5	1506.4	864.6	1086.5	1242	1500	1869	2258.8	923	1130	80.9	1550	461.98	134.41	135.81	554	986	907.6	99.2	427.7	372.6	628	1043.6	483.4	1149.8	1035	8.043
	364	1321.9	1160	1887	1274.8	1288	1230	1221.5	1139	2449	2005.2	1211.5	1527	1914.2	1960	2854	2484.3	1747.7	1583	154.8	2115.1	537	351.6	248.92	700.1	1037.1	919.83	258.5	663.71	520	916	1050	726.3	1368.6	1389.5	22.79
	364.5	570	603	657.7	513.3	423.6	669	659	480.5	940	662	539.5	685	636	892	1027	969	759.7	655	79.7	855	115.53	141.1	157.2	269.4	416.5	342.6	127.83	247	221.6	357.3	466.6	253.4	505.4	372.9	6.719
	365	36046.8	43226.6	28464.8	31700	30513	47599.4	53600	46900	47600	17200	33963.6	34900	45100	30917.3	31600	31900	49400	50967.3	8551.8	51341.3	5687	9553.5	16641.9	18843.9	14950	14533.1	8223.97	10432.6	9480	9987.59	17400	15743.3	26710.1	18200	32.46
	365.5	174	252.6	323.5	220.7	164.1	273.4	244.7	215.8	494.5	399.1	235.3	384.1	409.9	407.2	652.3	480.7	321.9	374	43.7	408.3	63.5	106.73	58.77	106.12	166	104.7	65.39	120.1	107.1	180.1	166.7	131.6	182.1	213.3	13.01
	366	5566.2	6120	4640.5	4730	4614.3	7017.3	7810	6817.1	7474	3445.5	5340	5619.7	6912.6	5198.5	6212.8	5640	7680	7660	1379.9	7680	897	1540.5	2471.3	2779.6	2411.6	2330.6	1346.37	1940	1564.37	1906.18	2809.6	2626.7	4224.2	3410	14.6
	366.5	232.9	192.62	319.1	193.2	177	219.3	222.1	186.3	411.8	453.7	264.7	397.9	327	345.4	613	501	378	292.1	46.69	426.9	73.24	78.96	44.82	90.44	164	142.2	66.97	116.7	71.9	147.4	151.8	140.65	165.86	233	9.69
	367	2092.9	2360	2334.1	1799.3	1900	2420	2556.1	2183.4	3060	2370	2648.3	3540.9	3650	3170	5380	3760	3870	3776	544	3346.8	512	791	826.18	1100	1110	1130	817.6	1128.7	831.07	1311.5	1250	1680	1690	1879.07	37.38
	367.5	170.6	160.15	447.6	168.7	163.98	181	146.5	123.2	372.2	430.3	167.3	287	284.5	399.63	722	653.7	310.45	222.4	41.89	274	77.21	74.4	44.6	52.1	121.43	147.2	87.6	91.96	82.9	138.5	148.1	126	120.13	155.7	4.39
	368	579.28	596.77	992	566.4	563	571	663.5	582.3	1168.6	1040	756.7	1050	1380	1196.7	2130	1540	1320	1110	220	1150	241.96	358.6	168.661	295.1	417.5	449.25	352.36	1010	337.4	574	811	606.7	636	893.1	18.25
	368.5	213.66	150.39	389.7	191.4	180.79	169.11	163.03	126.75	529.4	507.5	256.99	359.2	309	383	731	590.9	333.1	207	55.48	476.2	144.2	107.79	42.13	67	150.98	176.73	111.3	107	69.8	175.6	207.7	103.2	168.77	187.5	5.853
	369	1070	1120	1605.21	990	1325.9	944.46	927.9	797	2122.4	1980	1443.1	2290.7	3010	1734.8	3990	2392.3	2320	3240	415	1866.5	521	606.28	397.56	530	667	620	631.13	1181.7	668.8	1154	828.8	1109.24	1220	1550	40.28
	369.5	206.6	158.4	314.1	184.8	225.1	207.66	178.6	126.93	416.4	415.2	198	301.29	352	340.8	826.3	471	320.83	198	42.54	300	86.2	86.1	48.05	104.56	126.53	134.31	88.3	119.6	71.7	185.7	143.7	108.22	196.71	214.1	6.092
	370	582.8	552.4	842	562.7	705.92	512	529	447	1040	1121.61	588.81	947	1432.29	966.6	2418.4	1356.3	1117.4	1210	174.53	927.1	255.9	282.7	146.61	302.31	390.1	426.4	229	1470	321.12	620.5	839	562	642.2	856	22.21
	370.5	179.2	178.3	293	161	146.7	209.37	133.1	102.6	289	385.3	173	262.7	279.6	286.5	658	465.7	301.3	221	31.59	249	60.21	64.26	33.53	87.5	127.3	127.64	53.98	115	95.7	142	157	147.66	141.5	202.76	17.36
	371	2300	1500	4100	2530	1891.1	1750	1850	1320	8034.5	8610	2799.22	3605.5	4249.8	4030	6323.4	6427.6	3260	2470	276	3900	944	654	358	1105.5	1637.71	1632.19	351.4	1270	911.66	2030.2	1731.9	2200	2400	2970	25.83
	371.5	571	339	995	635.9	418.74	446.98	385.1	255	2143.07	2270	587.6	583	960.9	889.45	1190	1560	570.2	481.02	20.04	983.9	241.84	59.9	49.16	250.15	411	418.06	37.55	244.1	142.76	407	418.55	252	569.1	434	7.46
	372	583	465.5	980.3	587	611	514.59	497.75	376.25	1535.4	1680	714.4	1113.77	1283.9	1020	2060.5	1577.1	1170	841.3	110	1077.7	454	243.57	119.841	284.89	473.15	437.57	187.7	702.13	321.41	747.13	701	692	689	1060	30.74
	372.5	138.6	103.78	283	129	134	119.44	115.4	92.71	422	571	211	289.1	286	342.5	535.4	526	331.9	173	16.5	315.6	137.2	47.3	23.13	96.51	130.5	134	40.64	84.56	72.37	187.3	132.34	109	163.9	182	6.909
	373	556.27	508.25	857	568.3	568.6	570.75	530.33	439	1201	1951.4	1537.6	2832.6	2033.99	2216	4350	2826.8	12500	979	201.23	1020	311	349.51	186.53	268	360.52	398.76	299.03	510.39	347	769	595	775	635.11	962	23.48
	373.5	116.4	84.24	198.3	128.1	102.98	96.47	85.04	50.81	241	364	135.13	214.8	238.86	254.99	493	388.6	238.4	164.49	21.59	174	61.21	46.52	23.76	43.029	83.17	97.8	44.36	92.93	83.3	147	78.4	79.4	89.41	121.8	4.67
	374	494.8	365.53	727	458	484.64	385	389	340	866	980.3	735.4	1190	1263.6	968	2160	1360	3080	700	98.2	783	188	225.74	112	189.61	319.52	365	143.69	383	243.52	420	540	494	436	784	27.05
	374.5	146.47	109.78	281	146.7	105	103.93	123	100.46	337.2	390	186.3	263	311.23	303.3	566.2	446	301.5	163.59	27.453	270.6	61.23	56.6	27.21	64.78	91.4	116.42	47.1	87.62	73.24	134.7	116.8	99.83	90.3	135	1.01
	375	714.5	646.63	919.4	564	561	617.4	618.92	607.32	1190	1110	941	1284.13	1337.29	1129.9	2520	1620	2510	1820	179	1162.13	287	425	152.889	389.05	1181.88	1000	303	656	568.71	815	992	896	740	1035.81	34.04
	375.5	128	109.85	414	148.1	121.3	128.76	120	76.61	348.6	339.8	178.94	251.6	324	407.21	694	633	255	194.5	34.03	251.3	53.91	66.251	25.451	57.5	113	132.1	53.71	88.7	54.13	116.84	117.65	113.89	137.9	154.58	12.28
	376	429	353	819	366	397.83	370	345.54	350.33	892.51	992.82	543.7	785	884	982.6	2107.28	1416.41	1115	1085.02	142.12	786.4	203.3	259	82.01	183.83	828	811.75	205.75	482	380	593	714.57	520	487	840	27.559
	376.5	174.3	84.82	337	137.61	108.72	106.7	79.8	66.1	457.8	606	180	235.21	266	355	583.2	485.42	249	245.52	34.6	255	108	59.38	14.78	36.69	270.1	276.2	85.06	136.3	115.24	136	214.04	153.37	103.27	124.16	0.889
	377	851	743.57	1400	821	730.15	665	613	545.66	1770	1587.1	1050	1560	1380	1360	2910.2	1961.93	1530	1133.12	285	1400	602.87	501.2	164	306	740.76	711	340.69	558	421	590.04	814	555	772.7	1220	47.04
	377.5	232	196.2	368.1	230.8	226	163.5	173.77	102.5	570.4	521.9	286.6	520.5	308.86	351	723.8	506.7	281	218.5	60.64	417.5	215	98.55	14.05	49.04	254.45	223.7	117	144.6	119.4	155.01	219	92.2	186.4	177.9	4.127
	378	777.97	641.8	1063	718.25	723.2	569	595	653.77	1345.3	1320	793	1103.8	1035	1043.6	2160	1534.2	942.58	844.2	113	1170	460.3	265.09	88.6	365.8	514.27	559.7	343.76	436.43	328	512	623.79	573	816.72	925	22.989
	378.5	225.4	243.6	368.9	194.4	234.7	251	230.9	266	401	468	264.1	358.6	408.2	341	692	501	386.3	299.6	44.795	356	102.65	106	65.39	118.56	158.18	174.2	132	116	109.9	207.6	190.9	129	290.6	343.3	13.581
	379	1290	1300	1508.5	1060	1122.9	1384.7	1313.9	1471.8	1620	1530	1051.7	1434.7	1658.1	1490	2642	1690	1853	1580	301.03	1451	383.8	709.5	445.5	744.8	598.78	691.4	380.4	718	628.6	721	1012.3	1017.2	1448.8	1983.6	28.81
	379.5	382	428.3	426.3	316.6	241.7	359.3	323.7	481.7	629.1	420	268	407.1	456	436.7	751.2	535	595	520	28.4	491	78.3	203.5	149.46	166.9	155.4	241.4	80.68	261.8	118.53	256.4	289.4	230	419	436.1	3.931
	380	817	1027	1173	731	965	957	1030	1000	1489	1411.9	835	1114	1565	1235	2431	1594	1320	1187.4	127	1120	437.8	500	338.1	563.7	485.8	516.6	168.48	628.7	414.6	546.1	878	671.9	1187	1493	23.592
	380.5	564	606	539	414	485.2	550	753.5	684	745	608.6	379.4	600	590	645	1022	828	982	899	58.85	675	142.3	127.2	235	404.7	275.2	361.2	70.88	281	212.3	227	361	303	553	747	6.49
	381	42078.5	66300	50047.4	34200	39248.7	56400	67696.5	84200	45169.5	20400	32749.4	48496.4	65200	46700	68536.9	53400	84900	79600	3631.9	63275.1	6500	28317.8	25135.1	35900	21272.7	23139.5	7037	28100	19500	24200	39200	36300	63530	79400	22.52
	381.5	266	278	383.2	245.6	243.7	269.7	219	384.9	364.4	375.4	211.6	340.9	401	420.3	696.9	503.9	486	387.2	52.7	341.3	62.6	69.48	130.62	186.4	161.4	160.23	80.7	191.6	106.2	209.8	211.3	221.2	210.8	309.7	3.801
	382	6190	9492	7425	4940	5932.6	7933.5	9550	11821.3	6721.8	3450	5015	7180	9660	7129.5	10400	8033.9	12100	11578.3	596	9188.2	1062.48	4200	3520.8	5108.8	3266.41	3556.59	1136.7	4146.8	2930	3673.7	5910	5430	8940	11360.6	8.87
	382.5	203	266.7	396	228.7	136	186.4	275.7	316.1	350.2	408	249.9	322	408.5	420.1	741	651.2	409	360.9	42.6	350.5	83.68	140.4	95.4	135.64	172.84	197.5	60.7	141.2	123.6	178.6	198.4	203.1	247.9	313.6	1.94
	383	8715.8	10348.1	10144	8150	8143.86	9791.1	11130.4	11761.6	13100	7240	8570	10500	12800	10600	14200	13700	13025.4	12230.4	905	13849	4356.1	3485.9	3127.5	5827.2	5469.8	5433.7	1307.42	4369.2	3370	4025.06	7040	6027.5	10661.7	11900	24.17
	383.5	149.5	146.6	295.54	143.34	148	142.5	171	178	331.3	387.6	241.1	315.4	362	388.3	710	543.5	351.3	279.5	33.81	269.8	64.2	69.2	52.3	90	85.6	116.6	49.7	116	111.2	173.95	162.1	129.2	158.3	186.4	4.94
	384	1670	1816.3	2460	1500	1500	1723.2	1820	1970	2714.9	1857.1	1695.3	2080	2706.8	2788.5	4172.9	3679.3	2500	2370	250	2590	918.2	672.3	533.9	1047.8	1385.59	1330	396	1184.71	791.18	1035.73	1688.49	1250	1910.8	2281.7	7.3
	384.5	208.3	174.29	386	151.2	145.3	161.2	177.6	193.9	337.7	331	235.41	382.4	316.2	480	796	672	302.3	354	51.4	287.1	77.5	98.3	68.1	56.4	185.5	181.5	91.4	137.6	83.9	232.2	202.77	177.9	177	209.7	8.02
	385	1455.4	1180	2198.28	1441.5	1330	1229.4	1180	987	3521.1	3700	1584.63	2420	2210	2287	4150.5	3300	2160	1923.5	358	2295.2	809.64	550	449.54	583	933	974	563	920.05	653.23	1290	1160	910	1310	1610	16.56
	385.5	264.5	211.1	425	258.3	200	190.8	175.8	156.6	812	1056.4	315	489.86	333.4	410.7	788	609.8	334	286.8	75.635	426.1	145	135.99	43	73.8	177.19	195.7	114.8	148	93.74	233.6	178.6	117.4	247.5	260.08	6.67
	386	515	503.1	860	484.07	575.1	467.6	502.5	532.3	1148.74	1209.8	663.6	881	1195.5	976.44	1990	1290	1040	903	118.641	935	243.41	285.04	164	237	360.8	381	297	878.29	287	624	708.6	660.44	536.6	754	12.67
	386.5	140.94	116.4	260	128.6	141.6	129.7	140.83	114.77	302.5	386	186.68	280	284.7	295	605.8	420	295.7	221	24.28	250.2	60.4	80.11	40.45	64.7	89.9	108	57.87	116.6	74.94	162.9	148.1	161	143.81	198	8.912
	387	529	467.1	837	511.2	634	545	543.1	538	939.9	1025.1	777	1106.88	1450	1058.17	2359.14	1386.2	1560.5	1134.5	233.695	903.2	251.42	456.1	240	281.03	289.47	362	360	604	360	717.35	534	661	653	1165	20.279
	387.5	139.13	119.14	260.8	134.24	227	110.48	128.9	88.4	257.6	286.7	230	427	250	295	537	443.9	230	159	21.3	243.47	83.91	62.92	32.73	48.28	109.079	110.73	40.01	104	58.31	112.91	102	120	135.2	182.3	6.24
	388	313.8	278	538.47	313	365.6	302.2	304.92	272.3	721.76	738.44	446.8	696	735	695.68	1410	990	718.1	665	96.66	569.2	147	215	89.345	173.15	222.58	274.47	146	390	202	410	403	339	357	676.1	23.63
	388.5	84.92	65.63	230.9	95.6	155.25	92.34	103.2	68.8	271.9	250	162	234.7	214.02	231	512.3	346	188.3	171.2	16.69	195.5	36.83	50.4	20.4	43.58	82.64	81.7	42.87	64.5	47.3	119	89.6	115.3	106.3	126	7.64
	389	453	575	703	419.9	499	427.96	442	453.4	811.51	943	780.1	1190	1240	1000	2570	1480	1523.9	947	176	944.2	223	496.97	120.28	320	270	295.38	233	426.83	300.74	567	567	552	508.89	1290	29.96
	389.5	75.69	85.19	200.03	59.92	85.04	59.83	67.46	66	162.1	235	112.1	170	173.65	216	445.6	375.3	170.7	126.3	28.749	155	30.96	49.8	15.239	32.08	58.28	75.7	23.81	67.9	33.53	118.94	81.8	68.3	67.28	91.6	5.727
	390	300	298.35	518	298	386	274	297.5	269.847	468	672.18	424.66	642.32	909.8	621	1480	885.29	766	529.08	85.4	602	159	208.48	68.6	164	207	248	107	292	182.01	370.1	419	332.91	312.46	924	26.81
	390.5	127.54	92.4	261	117.3	92.58	101.6	81.8	53	246.2	242	106.81	209.3	196.2	261.4	571	364	197	140.4	28.66	218	46.9	55.4	16.85	51.8	98	94.91	50.84	57.8	40.3	85.9	89.5	97.17	87	114	9.55
	391	654	564.3	1770	514	598	528	517.34	441	1080	1040	725.69	1040	1390	2050	3760	2460	1370	902.68	303.39	998	293.3	353	165.2	256	386	443.85	322.9	476	341	529.7	581	542.87	599.49	1091.4	163.92
	391.5	112.3	70.3	663	95.27	110.6	85	99.06	68.6	263	321.5	126.51	240.6	233.7	727.9	1293.8	816.4	218.8	144	37.28	220.71	49.92	61.03	13.21	37.12	73.61	86.5	35.1	66.85	61.54	90.3	82.31	106.9	94.06	127.77	12.81
	392	863.38	721	1600.5	666	650	569	615.41	469.89	1744.7	1420	820	1350	1020	1390	2698.25	1940	1090	915	236.92	1332.71	341	540	83.4	166	615.43	537	492.39	435.97	334	456	736	531	556.74	949.1	32.52
	392.5	358.8	300	611.1	297.23	232.51	263.01	210.1	150.88	743	658	333.12	628.4	334	583	1000	764	415	293.5	88.8	523	122	200.63	15.572	32.3	213	187	193.83	154.6	107.33	143.6	273.96	179.24	154.45	219	0.992
	393	712.45	573	1030	586	675	583.3	519	473.9	1360	1246.2	805	1220	1360	1100	2620	1650	1770	944	369	1150	265.8	456	122.05	194.36	383.72	408	516	381.25	334	501	551	580	882.96	1610	47.83
	393.5	132.76	122.67	249	122.6	120.74	103	95.2	72.85	283.5	328	148	264	252.3	264.1	622	394.2	204.64	156.78	40.8	226.7	48.7	75.969	13.876	27.32	112.2	105.1	73.34	61.7	77.5	96.22	121.61	129.14	93	101.73	4.36
	394	442.6	388	684	385.87	434	378.38	388.9	305	798.53	891.4	554	765	785.51	833.26	1900	1160	849	680	129.63	771.63	184	203.77	79.5	177.03	269	348	201.17	282.67	208	327	332	351.26	448.44	753	26.729
	394.5	125	87.6	243.08	116	126.6	141.85	111.26	68.1	260.7	306	158.55	253	223.13	277	638.2	388.6	200.42	178.4	26.04	250.3	40.6	40.65	40.2	51.2	95.72	94.57	40.53	70	32.6	97.9	96.97	103.2	109.8	139.6	0
	395	661.57	708	1035.44	641.95	1412.1	555.9	617	592	991	1160	1010	1445.3	2764.6	1500	3452.9	1990	2220	1159.67	242	1010	283.08	507	188	394.15	407	560.26	278.24	522	396	678	756	764	725	1107.44	22.777
	395.5	88	69.15	204.6	86.7	110.55	85.47	69.2	40.9	220.4	225	147.73	249	192.4	199.49	528.4	370	173.35	171.55	23.941	188	47.596	35.86	22.6	37.5	75.49	87.49	27.855	95.55	51.78	117.42	98.51	97.1	78.19	97.88	7.773
	396	390.5	334	668.9	392.9	538	352.6	308.03	303	567.97	802	488	734	1014.86	794	1726.22	1151.5	954	614	112.455	636	155	232	98.02	206.98	203.517	295	118.01	296	195.4	420	402.07	379.19	396	594	17.59
	396.5	74.3	62.07	195	63.5	126.7	77	66.6	45.4	177.35	289.25	142	268.3	183.54	223	514	326	176	152.32	27.61	125	41.51	48.31	58.01	37.2	64.379	53.58	32.05	65	52.05	104	76.9	100.21	79.56	89.9	14.34
	397	923.7	827.5	1070	766.67	940.33	860.5	861.7	764	1220	1155.9	943	1350	1533.39	1450	2920	1780.6	1565.31	1570	298.117	1093.95	307	446	305	449.59	627.77	652.23	294.59	633	553	690.31	830	791	954	1370	23.82
	397.5	79.7	66.54	268.8	86.29	75.03	72.87	83.5	45.37	193.7	239.82	133	209	236.1	298	548.8	425.5	163	150	21.88	163	30.73	57.45	31.8	37.01	62.34	91.12	27.38	81.97	56	98.58	67.99	114.6	79.07	95.64	8.325
	398	453.12	404	669	447.09	487	420	431	364.39	693	787.3	475	756.1	884	762	1944.2	1088.9	836	760.86	107.52	852	172	236	646.29	204	336.5	310	147.87	344.65	259	373.5	347.27	411.74	459.4	669.9	9.483
	398.5	140.1	84.09	293.6	134	143.6	141.31	129.62	66.74	320	407	134.25	235.87	238	297	732.8	436.3	201	129	27.27	258.12	50.14	44.73	25.34	42.65	92.69	111.42	40.44	66.14	60.89	109.24	93.9	89.58	114	142.4	5.001
	399	1940	1391.8	3640	1774.51	1865.04	1870	2000	1300	3926	3810	1850.2	2420	2940	3792.58	7205.9	5040	2080	1754.13	296.6	2790	798.12	401.58	800	769.86	962	997	312	737.08	558.94	951.6	993	1040	1540	1980	23.5
	399.5	279.55	154.34	882	203.57	216.41	208.99	201.15	117	423.9	467	237.2	409.8	380	807.42	1556.6	1140	270.6	197.1	33.4	473.2	46.78	54.53	70	93.145	152.05	152	62.46	84.29	59.4	97.19	102	125.47	150.5	201	7.15
	400	932	574.94	2069.4	889.67	784	666	708	498	2560.1	2820	906.07	1374	1480	1990	3770	2750	1550	874.3	243	1450	332.497	372.67	174.48	216.88	509	493	460.43	531	334.65	612.89	680.86	978	660	812	9.75
	400.5	296.41	135.18	738.6	236	201.3	150.16	158	98.4	814	937.9	258	419.63	437.8	689	1200	939	489.6	193.11	85.3	457.87	86.41	93.53	23.317	31.31	152.2	162	128.72	112.52	115.26	176	163.06	305	112.56	161	7.3
	401	685	620	1360	633	820	693.58	684.09	499	1333.7	1384.13	776	1160	1460	1440	2820	1970	1220	980.55	161.76	1050	387	303	285.189	328.15	413	433	258	449	341	687	498.81	801.87	575.99	909	18.71
	401.5	126.55	91.67	326	145.99	117.57	91	86.71	51.74	301.9	362	154	234.9	249.7	323	588	452.2	226	124.57	48.279	228.6	101	44.4	14.82	36.13	110	99.4	48.53	76.33	48.6	110.77	100.09	119.27	85.8	107.52	11.53
	402	387	289	715.47	420	405.25	416	428.97	315.5	842.5	976	429.68	641	953	676	1800	1025.25	750	664	89.35	775.87	190.18	155	126.51	162	297.39	395.68	159.6	466	205	419	410.7	391	348	494	12.109
	402.5	106	66.85	215.39	104.49	115.42	79.3	82.56	54.3	298.61	333	147.89	224.69	260.56	227	571	354	179	175	18.86	212.32	48.04	51.92	25.183	27.3	137	136	32.641	108.78	61.8	143.2	111	103	60.04	100	7.17
	403	505.97	381.39	726	554	553.6	533.95	507	347	801	901	577.7	798	2440	953.62	2040	1210	2443.25	774.3	230.24	796	201	297	167.34	229.72	314	347.07	271.86	424.83	257	521.07	421	610	553.83	833.21	23.17
	403.5	63.28	41.01	148.61	52.75	55.66	56.35	41.3	27.64	162.92	234	100.32	167.16	178	188	450.9	315.3	163.5	181	23.081	138.59	42.2	40.87	18.12	25.29	72.04	104.92	36.99	68.2	62.6	117.69	94.7	96.16	67.82	74.24	11.3
	404	309.55	297	506	276	342.74	294.73	295.94	276	615	814	545.54	819	1011.7	866	1790	1380	1140	639	100.81	564.09	153.59	161	85.2	166.2	202.785	209	137.506	309	192.91	335	306	399	364	522	11.567
	404.5	76.3	54.99	200	81.2	70.73	42.42	39.31	38.43	159.02	260.3	121	239.4	165.73	237.4	459.1	324.7	183	149	14.4	114	30.17	40	44.13	18.2	54.97	65.3	13.382	64.66	45.8	99.7	70	103	55.37	101.34	2.89
	405	471	494.72	733	468.05	539.34	413.65	371.18	344	953.21	1030	776	1090	1366.66	1011.9	2356.3	1460	1580	826	264.56	806.63	222.8	342.4	226	251.91	206	296.98	209	335	236.78	465	418	560.05	507	931.64	20.363
	405.5	78.75	50.77	228	64.87	63.5	49.2	60.47	30	167.38	271	116.18	200.9	218.6	304.39	605	445.5	184.2	152	31.753	158	29.755	35.7	26.08	16.1	49.09	53.04	34.07	77.3	63.1	120	70.21	93.447	66.77	71.4	7.4
	406	338	283.11	726	277	326.76	267	283.11	209.2	566	751.23	394.31	576	729	852	2110	1180	765.9	732	96.88	563.63	137.4	197.5	96.46	149.45	232	333	137	337	232.27	336	321	378	270	553	10.372
	406.5	107	67.4	282	82.5	114	91.7	59.67	65.04	269	312.5	143	250	257	346.3	865.9	453	212	222.47	38.5	177	39.9	41.72	20.3	39.303	116	134.43	47.44	110.12	67.75	118.37	140	136.11	74.63	122	6.242
	407	865.85	714	1360	706	722.91	683	684	539	1553.51	1290	1060	1562.9	2100	1450	3440	1877.5	1890	1190	372	1532.4	288	474	254	282.82	532.9	511.51	411	586	374	564.82	762	641	685	1120	42.17
	407.5	257	105	500.5	207.5	167	150.971	179	68.493	544.68	770.36	239.8	409	704.9	449	945	632.23	397	199	21.3	469	36.4	66.71	38.64	63.08	143	125.96	40.8	85.46	60.26	122.14	106	149	128	135	1.9
	408	492.71	375	1700	398	477.31	387	373.98	305	993.11	1043.3	543	840.2	1002.57	1885.7	3300	2820	927	649.1	156.24	862	190.49	233.04	148.702	151	337	325.36	194.38	333	225.01	378.14	443	435	403	586	8.14
	408.5	89.15	95.19	634	95.46	80.86	80.5	84.8	48.61	254.23	376.6	165.96	237.2	340	617	1170	988	275	136.08	25.42	274	38.5	47.3	65.785	39.603	89.4	90.85	45.5	58.5	53.97	127.53	92.3	95.88	99.06	133.04	2.856
	409	823.8	564	1500	750	792.6	541.94	524	538	2110	2312	1050	1410	1855.48	1660	3410	2390	1600	1040	272.806	1390	567	408.86	187.41	227	442	427	318.82	449	337.11	595	595	552.03	795	982	32.26
	409.5	192	124	397.55	231	175.39	138.02	132.41	103.87	653.6	782	221.6	349.9	344	324	696	533	289.11	240.23	30.33	419	156.06	54.64	22.55	50.9	127.36	144.92	55.24	94.33	87.69	137.65	134	117	137	154.65	6.403
	410	422	343	717	373.83	427	407	390.56	341	789	938	467	672	982	772	1690	1120	1020	794	96.7	710	197	251	78.3	149	237	310	166	319	240	428	401.02	327	451	615	5.3
	410.5	167.8	137.88	354.7	171.63	179	156	157.03	105.08	345.1	380.2	167	283.4	338.8	327.7	684.3	407	403	263	46.54	354	61.89	87.9	33.39	41.517	152.3	191	67.7	108	86.1	221	195.83	121.09	158.53	172.8	9.529
	411	1110	847	1768.97	1012.05	2380	1110	1042.21	745	1730	1870	1316.04	2190	5090	2270	5938.4	2990	4000	1554.9	389.69	1890	332.32	716	265.65	458.67	633.3	903.2	539.25	656.18	528.61	1010	987	873	1014.86	1560	26.01
	411.5	460	537.04	753	433.07	1610	518.68	582.8	415.87	686	545	1530	3950	543	651.5	971	803.3	609	571.9	45.245	866	127.9	159	461	216	489	381	91.25	244.46	200.35	181.16	427	236.2	573.34	526.3	8.06
	412	576	563	934.9	463.2	1332	573	567	512.85	838	835	1190	2610	1600	1070	2210	1341.8	1250	811	128.11	922	201	313	298.84	249.21	438.38	415	188.98	369.49	303.93	411.66	578.91	435.51	617	808	9.731
	412.5	165	158	303	153.4	522.58	168	186.56	157	306.9	304.93	583	1300	300	357	593.9	488.7	245	288	13.44	288	64.8	86.3	128	84.3	160.88	163.3	48.67	93.1	91.59	131	186.5	132	223	198.47	7.563
	413	1620	1340	2220	1222.2	1882.38	1280	1450	1264	1460	1920	1242.52	2110	3080	2207.34	4680.2	2651	2860	2460	247.36	2389.76	569.7	826	308	531.88	1531	1841	407	1119	1065	1334.8	1880	1470	1610	1978.16	23.21
	413.5	85.85	108.17	222.5	67.71	138.58	88.37	104	76.6	188.2	226	142.45	310.9	304.9	246	617	382	199.4	221	32.62	166.1	43.84	48.7	34.4	44.85	88.11	98.8	37.03	92.46	63.9	124.8	115	88.3	110	116.52	4.443
	414	588	533.35	1090	453	698	450	501	407	746.17	1030	552.9	899	1310	1170	2620	1520	1190.1	1020	104.87	932	239.21	286	125.75	225.64	576.39	696.58	213.75	450	392	594	723	688	565.32	749	18.749
	414.5	97.7	100.9	345	92	160.4	121.73	78.5	77.3	210.6	323.6	146.4	276.07	350	379	858.6	464	242	240.8	28.91	216.8	36.435	57.4	40.5	53.4	125	140.49	27.6	106.62	71.2	156.84	158	136	97.07	134.7	7.86
	415	1330	1281.45	1966.6	1208.93	1330	1710	1813.08	1401.59	2625.9	2000	1250	1770	3040	2024.7	4400	2620	2280	1660	182	1766.12	307	394.67	878.62	716	685	659	216	514.51	359.94	652	604	1192.34	1151.59	1610	30.94
	415.5	110.41	76.6	368.8	88.42	93.5	82.3	106.6	44.81	241.4	380	177.31	285	684	430.4	960	611.3	481.6	186.1	27.93	204	37.93	49.1	28.5	28.95	82.2	80.68	52.06	73	47.65	104.12	97.19	164.8	84.5	132.98	3.023
	416	472.63	437.58	1140	418.72	487.5	535.25	496.28	418.45	956.83	1000	566	835	1010	1240	2720	1784.4	888.75	765.88	89.765	785	131.88	201.15	271	229.129	281.96	310	131.744	374	213	365.98	423.3	510	471	703	20.151
	416.5	80.4	62.91	437.9	87.69	84.74	66.63	66.6	44.14	227.7	308.2	132	203	265.5	480.1	1147	571	224	156.56	21.7	214.54	37.869	40.19	56.393	29.6	45.78	87.8	45.66	67.1	67.6	88.5	59.8	92.5	81.9	99.64	4.033
	417	524.35	461	22700	431.39	618	521	553	413	976.16	1057.48	666.7	935.4	1180	24824.4	46352.1	29200	1010	933	171	906	206.94	305.455	178	216.889	330	385	371.17	433.87	298.47	600	408	586.58	448	691	49.6
	417.5	65.98	46.56	248.4	71	70	72.47	70.24	39.93	162.61	230	111	158.6	188	286	542	440.6	185.61	136.48	26.7	210	40.459	51.78	14.98	28.67	57.5	54.48	89.16	60.87	42.41	121	69.94	91.24	76.49	87.06	8.04
	418	372.8	312	5680	331	366	356.04	370	261	634.16	745	412	729	685	6190	11823.1	7385.5	704	676	74.696	685.35	113	177.53	89.2	156.14	237	273	201.16	256	168	396	307	435.5	317.6	505	9.18
	418.5	129	101.26	333	136.26	140.3	150.61	143.5	81.31	242	305	151	268	198	373	657	489.7	199.5	200	24.7	267.3	56.73	58.9	35.8	66.73	117.4	113	51.5	73.2	50.52	137.85	108	137.37	110.82	148	3.72
	419	942	725	2460	952.1	847	751	730.85	535	1900	1856.08	1270	1844.8	1632.1	2420	4990	3270	1990	1180	433	1820	533	705	140	212	599	666	880.32	622	474	752	915	631	732	1210	35.469
	419.5	527.98	340.25	884	450	1070	374	372	296	1236.43	1440	1351	2470.3	761.3	669	1050	966.01	578.58	418	33.1	880.3	107.841	92.66	215	188.05	351.82	315.9	62.417	217	178	332	388.7	154.15	552.78	438	5.829
	420	738	732.43	1690	710	893	686	695	546.23	1510	1420	1060	1786.51	1260	1580	2940	2220	1280	976	141.93	1415.97	367.14	322	240.05	338	592.46	565	286	465	340	516	745	467	778	1050	12.36
	420.5	206.3	229.4	671.8	205	577	214.87	224.5	152.03	527.3	492	628.02	1264.5	375	620	953.9	831	347.7	325.8	20.19	429.6	77.6	62.25	102	134	180.31	195.5	45.66	136	115.64	177.9	238	143.26	254	264	8.929
	421	556.75	513.61	990	539.79	656	476.04	416.84	393.23	994.5	802.8	780	1320	1060	996.6	2240	1390	1076.53	1000	214.847	893	207	320	180	237.28	348	348.16	257.69	468.13	330.12	589	479	538.34	469.3	805.38	23.51
	421.5	113	117.14	337	109	232.12	91.5	124.94	85.97	265.8	287.4	231.8	497.8	231	336.48	670.2	467	192.3	248.73	12.5	239.6	38.737	53.32	49.927	76.11	104	119.9	43.485	108.22	72.9	139.09	119.7	108	108.8	137.34	4.552
	422	378.7	349.64	628	323.9	522	353.6	316.9	279	676	686	435	626.8	1070	712	1620	996	801	684.9	110.21	572	148.765	174.8	107.28	174.1	242	276	143.43	363	234	420.47	368	381	336	570	13.23
	422.5	118.33	156.7	269	125	193	133.28	160.5	59.87	186	292	171	268	371	281.5	618	364	279.28	180	17.593	210.9	31.6	45.39	39.9	60.6	89.3	111	35.347	89.79	66.36	124.73	114	127	117	140.4	6.819
	423	3406.2	3120	4829.7	2640.2	2375.6	4773.8	4750	2649	4460	2693.2	2410	3730	2644	3430	6270	4440	1966.59	3316	342.09	4220	368	575.8	1110	1690.9	1930	1390	398.25	519.2	397.9	664.1	650.1	1250	1947	2010	17.426
	423.5	1410	1333.5	2129.94	1158.2	908.6	2227.34	2226.22	982	1785.4	1110	872	1415.7	917	1470	2030	1940	509.65	1200	67	1856.6	57.844	73.33	523	720.03	850.5	616	117.12	97.19	63.29	127.92	101	489.35	619	634.25	3.72
	424	1164.4	1070	1833.2	985	916	1640	1636.3	930	1670	1190	874	1335.93	1150	1300	2774.7	1830	882	1240	133.54	1600	190	244	353.58	571.8	749.1	571	205.43	303	179	349	388.4	496	710.4	832.2	19.37
	424.5	311.5	323	606	287	265	493.4	511.58	227	521	459	246.7	447.9	371.4	499.53	841	609.9	243.61	322.6	42.6	441	44.68	44.23	118.41	156.95	217.44	186.76	81.6	74.2	44.6	94.1	90.5	170	170	176	14.07
	425	1632.7	1690	2993.8	1220	1240	1430	1490	1250	2170	1900	1380	2340.6	2668.7	3400	5643.8	3740	2703.2	2150	277.16	2100	496	701	335.78	632.7	1310	1117.15	450.45	831	688	926.9	1520	959.36	1320	1776.43	13.66
	425.5	110.85	99.78	240.2	110	92.79	107	113	76.5	238.9	295.2	131.75	216	174	264.3	503.2	309.9	181.8	179	42.8	214	40	59.85	35.4	43.79	90.56	85.8	71.4	80.55	49.6	133.2	92.6	81.6	88.3	84.39	6.259
	426	625.7	646.6	1185.99	557.13	513	590.42	629.86	489.2	1240	1340	784.3	1220	1600	1457.4	2560	1770	1740	1015.6	128	1630	219	518.61	119	261	537	627	587.33	407.93	324.66	1040	593	494	531.9	760	12.239
	426.5	118.81	95.7	257	101	142	126.88	108.69	67.9	250	436	170.1	240	499	281.17	724	445	450	191.78	29.3	561	36.6	148.03	13.961	49.081	123.1	133.5	244	85.1	49.7	391.77	122	117.92	96.34	157.42	0
	427	1037.25	902	1730	851.09	1100	850.3	884.32	703	1490	2350	1302.81	2210	2520	2380	4860	2835.81	2320	1487.83	250.579	1632.5	362	687.22	239	427.64	633.53	742	664	723	553	1020	1078.58	1050	948	1520	32.532
	427.5	89.81	56	230.1	84.96	141	75.7	82.6	59.8	205.1	312	142.9	257	274.1	224	524	330.54	301.2	180	15.09	271	51.06	69.9	23.18	33.493	94.8	108.17	96.5	63	67.4	167.3	117	93.47	107.8	153	0.992
	428	659.39	616	1316.86	592.27	701	616	702	840	1460	1570	832.36	1180	1500	1380	3170	1960	1550	1528.1	116.959	1215.83	207	517.78	149	355	498	517	205	688	535.72	888	924	676	801	1080	16.071
	428.5	161.41	115.6	398	133.58	262	159.83	140.14	90.43	474.9	524.56	368.12	606	328	409.08	689	517	239.2	209	29.93	269	59.97	69.2	71.2	75	139.18	117	50.4	91.7	76.1	158.6	154	103.54	161.3	171.93	2.13
	429	603	547.27	1160	549	899.34	553.46	595.09	588.44	1070	1245.9	1020	1420	1610	1480	3410	1920	1540	1260	202.88	922	253	418	179	328	407	451	190.4	552	402.01	726	678	689	673	1150	31.3
	429.5	129.1	109.23	316	104.51	133.52	104.9	105	61.48	302.7	346	187.3	293.4	246	342	743.1	531.8	195.2	183.92	21.985	215.48	51.8	56.6	25.86	55.48	99.26	96	44.6	84	73.5	174	74.041	81.8	75.9	120.48	4.653
	430	413.1	332	774	388	481.69	408	401	338.92	769.2	839.6	515	798	1070	815.37	1930	1200	892	1344.26	129.96	697	135.78	192	91.46	161	285.4	317	232	507	434	510	362	551	420	632	6.426
	430.5	151	126.62	284	123.6	151.63	140.12	147.1	69.81	302.74	374	196.8	246	284.21	280	567	432.3	214	441	33.691	265	29.179	60.6	41.58	62.5	91.25	99.21	95.26	172.83	159	138	98.9	145.26	108.71	129	8.7
	431	2650	1510	4617.3	2150	1753.39	2650	2407.8	1174.38	5500	6200	2050	2710	2541.8	3520	7200	4760	1683.99	1920	324	3630	354.37	527	554	723.992	1160	1040	961.07	518.01	449	655	696.58	929	1122.48	1390	21.389
	431.5	803	442.6	1230	765	480.6	908.51	778	323.06	1871.5	2160	602.7	797	792	842.9	1439.9	1250	387.4	489	60.57	1042.4	34.78	78.05	213	247.35	330.15	276.7	79.144	77.31	68.48	140	99.1	207	303.14	296	6.8
	432	1140	744	1770	887.11	799.7	1103.8	1070	650.84	2020	1923.3	1023.27	1340	1216.3	1570	3060	2300	1110	1040	207	1790	251.28	313	179.579	401.765	669.1	629	440	388.77	265.48	442.51	506	567	749	879	8.58
	432.5	352	199	599	317.05	303.7	392	368.2	192.8	650	568	378.9	479	400	475.65	810.1	717.1	238	242.18	79.717	603	50.07	79.81	56.9	157	237.32	236.72	130.15	69.99	58.7	123.68	131	129	218	225.63	2.77
	433	597	485.97	3706.08	520	522.31	532	561	404	1110	1185.1	687.94	1050	1763.74	4300	8470	5420	1800	879.3	191.03	1070	224	261.785	111.17	245.599	563	506.54	322.53	359	259	502	510.2	569	488	747	77.534
	433.5	158	108.88	306	162	130.27	144	144.82	90.371	362.6	402	171	296.49	223.31	368	631	544.3	193	177.98	31.4	305.4	30.5	43.29	23.779	72.34	174	128	84.2	77.7	59.01	152.2	107	103.64	122.45	133.46	11.02
	434	420	283	1320	329	338	327	316.25	229.58	679.5	785	421	608	1584.3	1475.4	4032.3	2010	1550	552	120.6	1290	208	304	60.97	162.08	350.07	361.11	434	321	201	1830	413	331.15	517	811.36	23.11
	434.5	110	79.2	272	98.2	119	76.19	98.6	57.7	223.36	275	120	227	436	283	633	407	396	174.18	23.58	451.3	37.979	83.11	20.03	32.8	80.11	119.8	168.9	70.6	68	606	128	75.61	82.6	98.7	9.462
	435	818	813	1500	650	704	796.5	874	793.8	1388.43	1346.84	801	1300	2160	1680	4630	2080	2540	1726.57	187.98	2530	270	717	158.84	389	1122.32	1037.77	522	784	598	1444.94	1252.77	794	846	1120	17.93
	435.5	270.83	267.44	540.3	253	233.992	277	305	279.1	516.11	427.5	227.9	446.8	726	543	1370	652	790	625.98	19.06	903	64.32	264.25	48.827	149.42	494	451.87	180.14	339	189	460.96	510.68	268.14	268.86	277	2.79
	436	347	386.44	738	361.22	329	354	386	351.36	671.7	770	442	707	957.74	881.18	2020	1140	1040	771.65	91.5	1016.3	156	308.23	115.89	170	434.13	421.93	241.25	408.51	285	631	532.35	394.11	363	630.27	11.386
	436.5	117.71	110.26	273.8	110.61	142	122	116	115.15	275.37	321.3	163.45	258	288.9	278	768.5	399	289.19	244	24.69	312.6	43.4	85.98	33.8	46.33	145	157	50.95	113.18	89.04	248	168	114	111	122	7.669
	437	549	555	1090	458.95	497	467	468.69	397.42	922	939	587	1010	1090	1180	2780	1631	1130	871	182	979.4	215.14	302.89	176.37	237.579	367	444	252	423	316.81	509	497	442.39	520.61	794	24.7
	437.5	103.87	53.16	307	90.48	109.81	78.1	58.72	43.2	265	340	124	215.43	205.8	311	683.5	453	172.2	133.96	20	166	32.08	43.84	13.3	33.72	86.18	82.1	42.35	71.41	51.311	104	84.1	72	82.8	123	5.04
	438	322	316.22	769.4	297	352	292	308	237	707.3	909	452	676	722	764	1770	1030	789	729.02	139.65	625	148.67	183	76.88	143	235	269.35	203.52	360.12	248	471	371	405	329	532	22.39
	438.5	120.27	73.8	259.1	121.58	111.63	123	107	55.8	258.32	328	143.89	218	241	282	628	365.9	208.11	196	49.7	244	36.7	39.4	39.99	34.32	72.91	68.7	77.3	73.74	71.34	142	85.42	80.8	75.2	113.1	10.2
	439	546.88	518.9	2620	554	613.3	535	655	396	942	1340	736	1060	1426.53	3327.85	5140	3630	1200	946	312	895	201	322.75	190	224	297	322	314	410	276	513	432.78	500	447	721	19.187
	439.5	128	79.91	220	130.8	93.33	133.42	102.06	51.57	269.4	494	159.1	242	206.83	250	592	379	213	162.77	51.56	183	42.54	55.9	33.41	39.68	80.1	76.4	90.3	69.9	36.67	119.2	75.5	81.56	89.3	86.8	4.28
	440	702	401	1560	694.07	505	590.17	597	343	2080	2137.1	857.32	995	1020	1630	2630	2260	827.55	657	241.67	1340	132.48	216	126.42	231	385	379	254.1	271	185	374	318.9	374	447	627	18.86
	440.5	243	141.3	437.9	264.99	212.14	203.3	210.26	93.69	840	970.5	334.35	390	360	381	756	653	273	196	105	456	44.35	75.29	21.9	76.1	126	149	126.7	71.29	53.1	161	121	85.2	139.81	137	2.79
	441	3059.26	2270	2880	2760	2435.52	2073.7	2194.2	1690	5279.1	3980	3500	4223.6	3719.38	2930	4930	3630	3480	2527	3321.8	4560	1354.77	1440	195.827	343	1210	1109.45	2770	959	886.9	1201.7	1531.2	664	1323.08	1380	14.803
	441.5	223.11	180	468	193	158.5	208	207.96	126.34	586	580	225.84	292.8	332	444.8	655	577	248.5	204	30.792	528	41.26	57.8	21.55	108.455	148	135.01	42.2	79.5	70.99	199.7	146.45	95.3	193.85	175.07	2.826
	442	916	737	1040	807	790	702	665	535	1673.5	1580	1290	1880	1320	1484.42	2540	2094.5	1390	947	844.04	1430	414	487.78	57.7	199.34	428	414	794	414	345.56	498	579	365.58	574.98	629.17	8.13
	442.5	131.4	78.38	245	130.53	113	73.4	110.03	64.79	332	464	157	270.72	228	283.8	541	405	226	163	38.1	304	63.6	48.48	16.068	45.19	96.58	92.32	61	69.67	61.54	152.06	99.6	80.3	100	122.89	3.93
	443	1080	863	1820	948	972	853.77	848	677	2221.9	2270	1180	1660	2920	1971.7	5020	2400	3010	1590	424.26	2360	316.66	711.4	179	409	722.35	725	575.67	728.04	518	1942.75	887	655	840.25	989.8	17.51
	443.5	259	178.44	437	240	187.69	165	197.8	138.9	631	638	268	352	655	440	1410	594	662.8	345.8	69.4	724	64.5	145.47	47.6	77.98	195.99	226.91	151	163.39	136	613	224.3	171.98	184.1	209.73	5.88
	444	787	832	1515.4	804	826	881	983.37	1030.8	1990	1330	890	1280	1550	1640	3170	2250	1180	1520	157	1600	290	297	94.2	566	939.07	790	242.33	610	497.03	763	1210	542	1100	1010	10.213
	444.5	306	367	642	315	276	330	364	400	759.5	502	340.81	455	446	652	1030	892	393	562.9	39.69	631.6	107.24	98.83	38.5	213.6	411.72	321.1	60.34	213	159.37	303	434	160	452.77	352	3.45
	445	686	634.88	1190	664	729	632	628.04	576.26	1433.6	1620	867	1310	1553.51	1506.14	3930	1960	1710	1140	184	1100	277.39	449	136	402	526.38	515	261	528.05	372	718	813.34	495	759	1000.22	19.86
	445.5	136.74	131.8	307.2	111.8	139	126.32	144	118.33	288	340.1	189	311.8	257	373	767	533	272	235.15	45.42	266	47.8	51.9	23.268	93	138.72	141	85.13	88.1	85.7	199.46	163	105	173	175.31	1.571
	446	444	464	770	310	424.58	499	551	563	803	804	526.82	779	960.6	851	2210	1189.24	928	772.81	99.3	713.64	167.79	242.95	156	254.58	302	329	145	307	221	473	431	405	483.03	627	7.98
	446.5	83.62	47.1	205	70.6	73.32	69.62	77	39.06	143	224	101.21	186	168.9	248.9	586	362	154	126	31.53	133	27.6	33.9	19.2	30.95	71.5	95.26	50.45	69.3	58.3	115.8	80.1	69.5	56.11	100.2	11.12
	447	428	553.12	4180	409	439	395	460	382	756	890	492	781	875	4966.8	9570	5650	892	2720	180	646	175.9	258.7	140.44	288	2500	4138.23	225	1050	1020	1483.35	1570	2530	415	683	38.7
	447.5	102.29	70.84	200.6	78	81.33	60.5	80.28	35.92	214	292.64	103.81	188.7	173	190.74	608	342.1	187	156.14	34.3	133	33.8	32.07	18.33	35.12	53.97	75.3	42.041	55.75	31.01	105.7	75.07	64.2	58.2	112	5.29
	448	487.97	423.18	1576.66	407	387	443	419	360	823	1150	526.5	678	795	1780.7	8470	2300	829	1050	87.1	748	212.51	208	76.882	214.32	822.1	1224.34	179	484	396.51	675.15	747	919	481	737	14.168
	448.5	99.8	60.66	405.5	103	99.3	86.9	73.29	52.5	207	373	129.99	204	168	400	728	543	176	144	36.6	161	33.03	45.5	11.617	29.3	64.9	78	49	55.96	54.693	99.7	89.73	64.59	86.67	113	6.87
	449	490	395	1146.7	538	456	412	407	332.75	873	1040	537	781	1270	1240	3700	1710	1200	778	180	940	210	321	120.32	192.63	385	569	239	377	275	505	466.15	593.17	439.27	739	26.71
	449.5	247.78	195	506.78	209	228	189	194	108.129	598.18	525	279.3	557.38	328	396.4	718	588	299	194	55.565	530.18	86.717	114	18.76	65.51	186	141	135	91.79	71.1	163.61	159	116.06	184	152	9.881
	450	368	321.63	751	321.07	351	283	278.07	254	762	741	464	855.63	762	738	1810	1090	992	527	83.96	689.27	182.84	207	72.589	146	271.37	321	185	284.1	211.765	354	370	315	422.34	644	9.13
	450.5	134.18	96.2	224	117.4	116.9	92	112.7	67.23	290.8	323	170.56	314	224	258	563	391	203.95	135	29.32	228	76.76	74.1	13.42	37.18	103	101.68	69.1	67.5	47.7	101.55	120	62.7	114	127	4.379
	451	341	336	667	360	364	290	308	277.29	786	901	550.67	811	1120	853	2040	1230	1130	677	192.9	1130	200	293	138	184	250	294	259	326	222	467	380.97	386	398	574	10.339
	451.5	110.7	78.67	225	84.82	89.59	88.83	70.9	55.44	286	312	149.18	233	199.33	231.9	583.7	326.56	201.31	140	52.5	172.1	46.81	51.81	16.3	30.8	97.71	97.32	79.86	86.4	50.5	111	77.6	65.62	91.8	102	5.605
	452	700.77	460	1468.8	733	571	583.6	557.77	534	2566.47	2160	842	970.57	1460	1386.3	2500	2150	1020	964.84	116	1500	232	190	69.9	360	525	536	187.49	509.28	392	749	729	423	835	741	7.36
	452.5	228	138.88	539.7	219.83	210	174	167	147.69	942	853.6	275.95	350	440.5	517.7	926	781	326	297	31.65	473	77.5	50.59	24.3	135.09	180	188.65	51.8	132	120	277	238	121.82	300	237.47	6.39
	453	720	573.1	1158	668	700	578	515.5	444	1747	1640	946	1383	1443.39	1500	5580	1836	1500	980	467	1560	336.9	453	220.36	266	462	447.42	737	490	366	1010	641	469	652	734	23.57
	453.5	80.1	83.8	273.9	132	118	76.4	88.2	65.39	294.6	410	166.93	260	241.32	395	632	515.7	245	156	24.1	198	79.02	40.28	25.59	61.01	83.1	101	52.9	92.1	68.2	260.6	136	80.7	112	139.5	2.89
	454	442	405	803	388.04	372	387	403.39	335	891	853	558	832.53	873	911	2790	1370	816	817	201.6	801.38	189.1	283	102.8	194	355	375	321	317	241	442	403	422.13	455	635	6.079
	454.5	99.1	86.61	291.9	104.5	103	89.2	72.9	49.35	190	269	151.42	255	149.9	311	700.5	432	159	124.3	42.81	179.4	42.55	44.68	16.94	38.1	59.53	77.74	68.94	61.4	55.94	112.2	77.82	58.5	61.4	108.3	4.38
	455	1342.94	1377.5	13600	1090	1270	1180	1506.08	1100	1900	1500	1350	2110	2560	15500	26600	17200	1990	1780	362.56	2080	428	613	507.88	565	1040	994	438	769	522	738	1190	915.03	1140	1790	24.04
	455.5	137.8	98	261	109.6	126.92	97.78	95.4	72.2	228.04	278	130.6	215	253.8	315	565	420	187	131	37.66	204.9	45.4	80.88	19.03	32.2	70.9	89.58	61.69	59.35	56.91	119.19	104	53.88	81.7	120.6	6.738
	456	556.6	560.5	3820	499	529	508	576	469	970	819	567	975	1090	4100	7380	4740	1010	836.7	137.25	943.2	216.3	307	213	217.81	442	465.97	188.6	368.6	302.23	428	553	410	514	815.21	5.398
	456.5	119.5	117.7	485	131	132	110	122	74.6	251	282.4	186	282	247.4	497	739	578.8	226	156	57.22	226	44.91	109	31.1	31	101.6	99.8	56.6	86.53	69.97	87.5	102	68.2	112.9	127.45	7.193
	457	5178.1	4770	6842.3	4110	4290	3641.2	3960	4030	6780	4250	4650	7790	4200	5420	10600	7360	5120	4240	2940	7040	2404.26	5150	279	356.579	2240	2050	3793.5	2550	1943.58	1840	3710	783	3165.17	4194.53	9.1
	457.5	180	109	554	161.27	163.84	97.2	107.3	92.7	439	552	286.26	454	213	514	850.2	649.4	207	356	53.62	293	85.5	100.66	16.28	24.9	262.85	233.1	104.4	165.9	121	177	211.9	129	127.8	169.6	2.788
	458	2640	2860	3580	2070	2130	2160	2500	2220	3970	2760	2486.3	4110	2580	2760	4820	3560	2880	2730	930.63	4250	1020	2254.75	109.517	587.78	1790	1533.31	1690	1310	1080	1080	2190.3	745	2060	2520	6.854
	458.5	386	309	594	302	290	271.3	226.86	194	831	609	399	718	301	420	866	694	288.08	373	100	581.1	135.65	291	10.566	25	306.9	245	291	194	138.3	194.4	335	83.3	196.6	201	0.765
	459	1480	1460	2650	1190	1220	1070	1170	1150	2070	1710	1390	2217.92	1600	2610	5020	3248.66	1710	1390	542	2037.46	584.29	1140	102	248.393	761.56	739	940.17	708	587	704	1070	528	983	1420	21.21
	459.5	145.6	126	273.84	134.88	168	130.41	97.7	68.52	316.3	318.63	174.45	319.6	227	297.3	556.1	386.6	211.5	189	48.94	253	59.65	87.78	10.96	32.7	118	109.03	103	89.1	66	121	140.01	78.74	120	114	4.15
	460	493	492	1190.71	404	486	429	448.52	383.723	823	1090	702	1250	798	1407.46	2770	1880	864	702	164	850	199.13	376.5	92.3	141	321.64	324	295	389.24	299	417.6	461	401	457.95	637.73	12.839
	460.5	74.8	59.4	292	98.6	73.7	68.18	73.61	40.6	189.5	254.08	96.2	204	205	326	737	413	154.9	132	36.6	129	39.3	35.1	14.2	40.7	76.47	71.8	51.68	72.6	41.7	98.1	75.7	80.4	95.22	99.98	6.84
	461	528	445.1	1040	519	501	443	434	377	1180	1070	636	972	879	1075.17	2540	1490	1170	1430	165	784	206.2	270.88	96.2	185	1140	1588.12	230	641.87	525.909	926	922.58	1072.67	441	572	9.111
	461.5	134.8	88.07	308.21	118.25	109.81	136.86	126	79.88	391.8	366	142	280	234.6	292.59	579	459	146	137	28.17	256.3	47.53	60.1	12.2	36.31	101	95.59	33.7	67.65	54.89	116.34	95.05	80.21	96.87	127.97	4.05
	462	296.94	300	540	271.25	265	253.3	248	222	573.35	669.66	379	533.89	631	604.6	1700	837	705	673	76.4	510	134	155	60.8	127.55	406	527	129.85	338	243	390	436.51	436	239	450	5.949
	462.5	87.14	68.25	190	69.89	81.1	56.53	66.9	40.56	183.7	237.94	105	194	202	211.92	447	301	162.54	101	26.65	141	60.89	45.65	11.1	22.4	59.17	68.9	40.2	59.5	54	82.4	71.8	74.36	61.8	99.75	4.07
	463	444	376	878	460	420.47	435.82	429	344	669.49	849	484	769.71	971	877.72	2200	1230	1100	874	161	725	141	309	101.3	208	445.83	535	177	433.37	273	550.11	507.29	567	421.13	703	26.47
	463.5	84	67.26	230.19	97.7	78.04	51.8	37.5	32.7	158.8	303.3	85.05	187	203	248	501	321	200.2	119.25	24.827	129.8	34.375	42.32	16.068	28.2	81.6	59.3	68.39	60.6	42.15	109.2	74	66.98	63.3	89.9	2.745
	464	255	276	558	278	330	232.79	239	248	583	728	363.39	546	753	615.1	1610	900	780	509	103.12	535	106.951	205.53	72.803	134.51	229	287.25	150.48	275	191.07	349	298.2	321	266.56	493.11	5.11
	464.5	95.7	65.14	231	95.6	88.9	50.6	54	45.5	240.91	259	146	225.52	229.79	262.3	559	363.8	221	137	19.2	166	48.1	61.28	14.1	36	62	57.76	51.75	53.04	58.6	106.34	70.6	68.2	67.6	110	9.303
	465	514	536	1127.77	484	512.62	461.41	417	364	890	808	600	903	1073.39	1158.91	2300	1470	1110	838	184.06	654	216.15	369	164	318	333	378	188	378	294	559	425.6	509	398.26	647	26.25
	465.5	105.17	72.1	373.3	93.45	87.12	71.4	79.3	45.4	215	290.8	130	208	204	401	725	533.2	171.4	197	24.58	179	50.01	35.55	11.3	31.53	144	157.67	63.9	95.51	79.75	154.32	121	98.8	76.36	108	4.82
	466	682	456	1218.41	663	513	435	407	356	2060	2250	822	1145.46	838	1020	2077.3	1350	881	723	224	1060	269	373	69.789	143.26	409	400	419.15	411	290	626	528	305.94	420	631	8.86
	466.5	278.01	131.03	452.7	230.7	171	148.59	146	83.8	864.5	872	282	446	250	363	714	484	219	203	82.5	441	84.7	109	11.82	24.164	147.785	178	160	119	88.085	219.16	157	90.33	124	119	0.703
	467	473	412	837	500	514.54	369	383	316.07	1060	1030	583	905	1160	938	1970	1210	1180	802.63	149	935	268.66	279.29	144.21	181.51	403.69	403	237.16	409	280	436	538	410.28	456	589	12.572
	467.5	108.44	90.4	253	124.39	113.32	105.7	88.88	60.8	290	372.73	177	257.3	211.39	261.5	534	331	160	159	36.231	226.7	82.4	55.04	12.087	31.65	92.18	93	63.5	69.7	56.78	128	115.14	69.21	109	127	2.981
	468	459	375	894.5	386	404	386.34	445	359.13	661	816	485	765	711	918	1790	1219.38	724.68	670	112	744.92	209	213	95.1	137	374.5	377.5	110	386	269.641	406	472	386	397	511	2.626
	468.5	99.3	77.33	270.4	98.7	168.8	88.82	109	58.3	199.4	286.4	193.2	334	228	258	581	403.9	169.6	187.29	22.94	236	54.71	38.9	41.7	28.26	98.7	84.2	43.45	96.01	66.18	124.9	82.9	102	82.52	111	3.185
	469	1220	1150	2605.21	989.26	1340	1060	1090	916	2010	1750	1460	2786.18	1590	2800	6290	3240	1490	2030	387.517	1980	409	703	550	337	983	1030	618.6	829	682	911	1030	973	782	1073.49	11.933
	469.5	132.4	82.92	278.7	92.34	191.67	117	95.7	68.02	366.25	462	222.11	661	187.91	246.5	546.8	344	168	174	28.9	188	27.99	47.1	47.19	25.9	104.65	90.4	45.66	71.86	60.082	99.9	87.81	68.2	87.2	75.3	7.027
	470	451	467	1020	405	469	404	405	370.84	829	952	596	1140	780	1140	2560	1360	768	884	144	768	215	312	169.03	181	423	453	226.2	549	309	456	568	482	385	610	6.45
	470.5	80.5	49.32	239	58	100	52.3	53.6	50.21	152.9	215	111.97	294.3	169	267	564	324	160	127	25.2	118	29.26	27.89	29.01	23.4	70.52	83.92	47.35	75.2	44.7	99.53	83.2	64.57	50.46	70.7	2.856
	471	977	884	2580	898	1340	750	911	751	1771	1850	1500	2360	2980	2950	9210	3790	2560	1760	342.9	2000	471	622	1065.33	386.599	769	808	504	846.89	554	895	1090	873	869	1270	16.39
	471.5	92.7	62.91	266.32	90.35	109.56	70.8	54.11	47.3	211.9	263.75	103	201	199	211	592	369	154	149	28.55	176.02	30.41	55.48	13.42	26.21	79.6	67.63	61.12	66.2	54.2	95.1	91.93	78.92	56.06	101	1.01
	472	411	366	1170	391	453	336.06	386	342.517	837	895	577	957	1105.81	1330	3710	1640	1110	751	180.3	849	193	310	281	142.87	324	376	227.2	380	244	464	523	402	390	635	9.536
	472.5	93.4	79.23	270	80.7	107	60.8	58.5	46.22	202	274	113	228	180	296	702	410	166.64	142	48.84	162.7	46.48	55.1	29.16	26.6	82.2	69.5	50.2	66.74	66.9	95.4	94.3	70.93	72.2	100	6.183
	473	705	683	1264.15	590	747	527.48	540.36	500.44	1140	1090	874	1270	1620	1386.43	3830	1800	1615.91	1110	326	1270	346.599	553	223.3	263	636	605	492.52	505.785	432	570	807	896	520	976	11
	473.5	110.84	78.5	261	116.2	97.57	71.83	95.86	60.06	280.8	345.76	145	271	278	282	712.5	438	333.1	145.81	46.2	203	50.86	80.9	22.58	28.41	85.3	96.2	92.7	91	56.3	112.1	89.8	270.99	81.24	93.7	2.03
	474	364	370.3	705	337	361	279	306	334	687.82	904	610.07	1020	862	971	2250	1450	970	742	140.15	657	163.7	258	87.1	130	318.53	445	219	373	251	414	493	546.99	363	544	7.009
	474.5	73.93	61.8	205	92.6	99.7	83.5	51.4	50.5	199.41	269.6	134.69	224.94	220	247	567	388.32	197	193.2	32.877	169.9	30.32	61.34	20.21	29.1	89.3	104.38	52.14	82.7	54.97	101	118.9	124	61.1	103	5.559
	475	681	856.88	1250	612.53	800	697	672	514	1470	1360	1090	1850	1280	1320	3430	1780	1510	1050	181	1220	305	474	302.34	362	577	580	299	428	296	542	685	990	549	1000	15.512
	475.5	143.41	116	332.8	145	134.9	150	138.79	81.35	415.07	456.78	200.54	296.9	226	307.5	796	415.9	198.75	214.61	28.4	278.81	69.5	43.49	72.08	48.5	136.69	125.96	55.97	66.6	36.63	88.51	101.2	111.85	86.64	126.4	2.02
	476	309	339	696	287	503	326	322	268	666	816.7	488.27	865.1	861	931	2060	1110	771.54	609	81.703	653	131	205	124.15	156	268	282	128	282.68	201	353	341.19	604	343	555	15.2
	476.5	88.2	74.3	216	80.4	104.8	66.58	89.55	69.9	212	249	122	216.01	158	223.89	503.6	340.3	154.61	151.5	15.9	170	35.86	31.1	37.21	30.3	81.53	77.05	41.45	68.41	57.39	97	74.51	142.44	63.39	82.4	6.2
	477	377	320	739	348.9	489	270	302	248	661.09	787	598	1190	767	729	1740	1030	689	714.83	96.2	634	177.25	189	93.94	167	371	432	153.51	316	226.25	465	342.28	608	347	522.28	9.63
	477.5	77.01	61.37	254.87	56.2	180.99	58	56.58	50	160.4	251	261.5	539	146	282	570	404	180	140.1	24.4	159.99	32.89	38.803	41.53	32.3	67.1	89	41.4	74	43.7	121	74.2	81.1	64.59	84.15	1.01
	478	272.8	235.57	500.13	222.46	401	236	223	203	496	536	390	792.8	581	544	1410	763	553	504	57.19	489	107	149.84	82.62	101.21	220.67	276	111	236	169	315	275	315	254	404	14.12
	478.5	74.4	53.34	292	86.78	111	62.89	63.8	49.8	175	271	153	307	185	338	593	414	164	165	21.2	171	21.62	36.3	28.01	33.3	59.75	61.69	42.84	66.7	55.9	108	62.34	93.6	62.6	81.1	8.02
	479	396	301	657	324.6	425	266	326	278	593	826	471	740	913	787	2210	1010	831	565	143.827	626	149.51	234	113.8	142.25	238.24	285	171.13	283.26	201	423	306.17	362	352	594	7.17
	479.5	128.92	94.74	257	125.62	178	138.64	114.16	61.6	272	334.8	173.7	316.4	224	237	762	319	187.08	145	30.7	227	58.17	40.6	29.28	29.35	77.6	87.1	50.85	66.36	47.53	114	96.2	87.63	74.12	109	3.97
	480	1010	882	1780	820	4872.1	930	902	657	1340	1230	5170	9180	1140	1810	3010	2040	1130	823	136.21	1650	385.13	348	2210	327.78	897.01	689	259.32	412	331	433	688	502	906	990	6.12
	480.5	357	269.16	582	298	516	452	464	231.67	493	470	491	1100	363	432	972	629	245	244.3	36.38	581	35.6	50.7	181	144.28	228	154.71	63.5	82.08	66.2	86.6	94.56	107	203	205	4.98
	481	910	760	1600	733.32	1910	1040	905.21	748	1300	1340	2030	3610	1890	1650	2890	2230	1850	1120	173	1630	283	354	760	329	769.51	594	284.87	478.53	380	531.34	639	972	1000	1320	9.75
	481.5	161.23	168	402	133.49	235	183.3	184	100	305.1	386	252	557	355.72	386.3	740	574.2	413	190	32.5	309	39.79	64.55	68.7	60.93	114.55	114.36	58.5	68.7	54.4	99.37	100.7	252.73	113.09	134	7.15
	482	567.38	518	1090	525	764	535	507	431	1080	981	939.1	1530	1020	1070	1920	1560	913	724	78.47	1090	274.455	235	221.94	210	507	432	173	313	249	403.3	488	496.56	518	770.02	4.756
	482.5	179.21	123	339	161	142.05	135	126	98.5	387	341	194	361.6	262	309.8	557	462.6	232	234	27.53	331.7	89.5	75.3	31.3	36.2	126	134	56.9	94.1	51.26	104	153	165	107.46	133.76	1.881
	483	463	437.59	815	462.13	488	459	456.79	359	953.38	1007.87	681	1050	1160	911	2150	1300	1000	1040	163	924	210	288	255	187	573	655	261	435	334	596	514.13	675.13	427.94	658	1.385
	483.5	133.81	105.3	277.11	87.1	114	109.3	112	46.84	318	344.6	134	264	239	252.3	577	386	214.9	160	18.96	236	50.09	49.4	57.6	44.36	108.84	106	100.9	64.27	53.737	101	91.4	121	98.42	94.9	5.1
	484	325.661	316	629.77	280	304	285	274.52	262	549	810	377	644	639	715	1560	1050	688	705	72.7	588	152	190	99.54	154	317	366	156	400.76	228	427	408.45	398.61	281	497.91	5.13
	484.5	71.7	62.05	216	76.73	95.2	90.76	50.76	42.36	163	238	107	195	185.45	211	508.8	269	146	144.99	16.855	149.9	30.66	26.03	19.8	31.5	72.4	101	56.03	67.3	49.96	100.5	88.9	81.44	65.8	100.26	2.498
	485	708.13	1150	3160	624	835	750.69	903	649	1110	1010	815	1180	1560	3790	7170	4260	1320	3187.4	198.32	1140	207	354	294	572	1542.09	2110	222	1290	1010	1190	1540	2040	599	885	13.39
	485.5	49.5	48.69	221	64.8	108.08	42.58	48.23	35.62	161	246.78	145.05	261	178.8	250.5	527	350	149	138	33.9	133	29.32	34.2	25.265	24.6	60.1	85.2	34.6	61.3	51.11	81.2	76.42	80.25	50.6	76.02	2.665
	486	339	444	1280	273	390	356	350	293	635	796	455.07	744	779	1490	3120	1869.28	728	1080	92.1	627	129	201.13	157.26	218.84	519	704	139	547	372	630	582.69	696	309.91	530	6.14
	486.5	57.99	53.3	265	50.9	97.6	48.75	53.28	35.87	150	249	115.06	220	184.3	299.3	739	431	160.82	117	19.1	154	21.23	45.06	39.22	18.81	58.46	93.2	36.4	58.4	41.61	123	72.6	75.5	54.67	64.9	0
	487	740	739.27	1520	618	752	845	851	553.78	1140	1040	729	1140	1760	1590	4570	1930	1500	1780	196.785	1440	190	426	370.34	389.32	888	937	240	598	484	664	696	1002.17	571	899	8.109
	487.5	102	77.69	238	89.66	137.05	58	76.7	53.38	234.5	281	134.95	236	215	238.5	666	344	152.04	152	31.66	177	37.45	51.4	30.751	30.889	87.57	81.6	45.76	67.6	56.8	81.85	95.2	93.6	76.1	92.8	1.406
	488	422	400	808	363.4	453.54	438	409	314	809.57	914	490	699	1530	893	2350	1280	1410	814	132.49	834	140	244	130	200	366.54	422	189.67	319	250	405	396.37	647	352	609	9.12
	488.5	249.87	141	430.1	221	328.8	216	214	127	515	706	381	636.59	591.63	338	770	472	465	200	34.64	466	37.7	43.1	84.881	69.74	126	95.7	57.3	67.86	42.1	101	73	181.5	135	154.11	8.953
	489	588	562	1896.68	548	594	572	602	494	1029.09	1199.4	722	1090	1240	1800	6170	2630	1230	1010	175.27	1080	185.59	314	198	265	471	458	228	403	346.45	526	493.16	645	513	770	5.11
	489.5	163.39	130.17	616	141	171.49	150.59	136	89.5	328	351.1	213.5	353	317	562	1140	926	246	169	28.3	274.7	39.89	42.19	53.7	66.8	106	97.8	45.2	74.4	48.3	76.7	78.1	132	115	154	0
	490	531.32	333.76	940	479	388	348	351	269	1550	1660	611	811	841	999	2780	1380	886	646	111	895	231	183	103.765	133	288	329	143	295	235	430.01	407	593	357	446	7.63
	490.5	199	82.3	379	207	144.94	112.84	140.7	75.4	589	680	228	305	298	325	599.21	460	254	168	42.41	328.9	85.55	45.041	38.7	54.12	125	133.68	46.3	87.9	54.9	136	112.2	158	125.77	122.62	7.999
	491	369	277	626	313	386	330.1	290.39	254	666	898.72	412.93	682	744	762.29	2150	986	702	674	150.6	571	152.57	188.73	134.58	156.63	289	289	209.56	276	218	406	342	552.34	304	497	4.753
	491.5	98.6	65.83	207.64	79.93	127	60.89	77.67	45.95	222.2	307	93.4	194	232	227.72	460.6	327	187.75	130.46	27.8	200	41	49.29	34.016	29.96	93.4	81.28	68.4	80.3	53.1	115.1	85.6	93.38	76.5	106	1.01
	492	523	381	798	437	455	808.05	713	337.45	804	748	411	673	747	645	1790	1040	738	558	93.84	850	130.909	162	232	206	296	297	143	249	182	317	302	378	317	493	11.1
	492.5	273	186	394.37	246	281.77	459	408.56	184	401.6	313	266.37	452	299	298	649	457	236.3	245	26.8	445	50	52.4	151	107.22	194.47	133.579	58.8	92.16	66.34	140	134	111	123.47	141.56	1.01
	493	392.6	322	680	377	394	464.43	424.01	284.2	618	634	431.58	745	784	659	1490	893	757	663.89	113	675	139	216	146.59	184	330	270	107	267	207	378	336	493	326.723	504	9.98
	493.5	83.1	79.53	211	88.5	111.73	152.86	145.82	69.3	216.27	223	167	285	198	250.28	554	309	146	171	22.3	211	42.69	49.3	62.22	39.2	103	68.8	38.91	82.26	60.68	159.16	96.25	75.1	84.29	99.4	2.711
	494	245.59	207.5	550	207	350	203	218	255	437	506	372.66	670	582	662	1710	874	640	571	68.01	420	107	198.78	135.9	93	193	210	123.91	266	188.86	350	328.12	344.99	248	460.05	7.29
	494.5	70.2	54.9	241	67.1	137.8	60.5	55.97	44.13	149.94	217	117	306	172.4	239	654.8	358.96	184.9	117	21	132	18.887	49.3	46.8	35.9	62.4	63.37	45.62	80.2	48.1	105	50.2	71.75	58.68	67.4	1.53
	495	286	264	659	250	445	248	239	227	568	610	417.7	753	1050	703	2050	1040	838	614	120.8	534	145	232	179.75	136.12	240	275	158	297.01	219	407	335	350	281.01	488	13.043
	495.5	78.7	67.2	267.7	79.19	233	74.87	72.27	30.17	213.4	263	186.3	355	315.8	258	672	376	212.5	176	23.08	187	33.14	43.54	84.9	29.64	92	102	63.1	91.15	63.8	134.15	152	91.9	63.41	108	5.723
	496	530	374.89	1074.5	460	11300	384	384.41	310	1155.62	1560	9580	23200	1810	972.86	2050	1410	1480.6	629	152.96	942	240.703	237.889	6770	194.08	393	363	322.1	371.3	268.6	449	434	525	568.63	647	5.834
	496.5	123	69.5	240.51	100	176.88	93.1	100.4	68.93	234	362	175	307	589.7	273	626	375	437	168	65.8	205	43.01	81.9	60.5	43.57	72.2	73.7	160	78.06	47.1	106	104.85	160	75.7	116	3.989
	497	1220	1740	2695.54	934.78	3470	1040	1023.89	914.02	2044.24	2030	3330	6860	1970	2686.45	4390	3490	1890	1440	263	2130	550	836	1770	624.37	857.4	816.47	568	628	470	628	1140	976	924	1893.1	16.31
	497.5	103	80.5	278	116.87	133	109.28	93.2	55.01	241.48	334	193.49	335.2	350	312	580	447	237.2	149	40.5	219.38	43.39	53.72	47.4	38.2	72.792	66.25	71.3	64.48	45.84	90.5	95	118.73	86.71	115.01	2.03
	498	748	923	1430	604	2600	847.41	814	732	1131.3	1110	2380	4790	1097.77	1370	2370	1940	1020	1010	104.806	1390	348	453	1350	386	566.95	516	248	450	294	443	633	561	641	1258.47	7.09
	498.5	87	74.75	202.29	79.8	103	94.3	69.2	71.5	186	248	129.2	236.7	230	230	501.4	337.2	187	143	23.07	192.2	39	55.39	31.86	29.68	65.5	92.55	62.83	63.12	59.1	142.8	87.3	89.3	75.1	82.8	1.01
	499	804.52	875.96	1840	710.89	1247.36	832.84	912	2500	1220	1138.35	1300	2150	1670	1860	4060	2580	1930	5120	180	1510	311	1540	639	377	954	1280	347.15	1810	1510	2380	2290	1399.65	868	1190	6.943
	499.5	144.68	117	258	139	163.7	161.77	158	104	249.9	287	205	302	198	240	476	393	170	254	24.825	253	31.9	49.45	63.34	79.2	89.3	100	38.1	80.7	44.17	104	86	113	104	132	1.82
	500	594	416.72	1060	549	592	740.8	645	790	1080	1280	747	1040	902	990	2090	1430	1060	1570	101.18	983	164.37	429.72	255	217	458	494	201.14	622	439	869	777.88	537	433.71	613	4.87
	500.5	277.94	161	428	245	246	329	288	148	519.48	602	277.95	473	326.01	298	627	450.6	201	240	16	421.96	30.165	50.79	103.3	106.59	150	158	47.36	114	68.9	148	131	138	168	147	5.11
	501	858.68	1020	1560	774	1690	907	964	798	1350	1210	860	1320	3070	1480	3380	1850	1950	1550	227	1320	263.07	420.58	445.51	541	616	718	219	681.24	475	733	929	746	724	1150	9.07
	501.5	171	141.4	395.8	175.7	304	269.7	190	111	348	346.11	347	589	298	392	719.4	499	242	255.4	27.13	372.3	56.78	61	94.3	107.27	154.52	117.41	45.2	94.03	79	140	159	117	153	179.54	1.01
	502	471	442	821	401.13	780	506	443	420.33	774	828	674	1020	1150	954	1950	1220	962	743	135	712.8	161.26	228	191.3	226	304	348.33	185	391	257	437	399	374	411.41	572	5.933
	502.5	175	165	301	161.7	238	231	200	140	284.1	253	236.82	437.8	227	309.2	594	393	177	242	21.3	260	24.579	60.21	89.74	92.27	117.04	70.15	54.1	108	65.8	140	108	103	129.8	111	1.01
	503	8850	6950	6490	7650	7270	14700	14300	7570	9810	4458.9	6560	6920	7110	4980	6760	6090	2860	5940	182	10600	205	318	5200	3730	2538.99	1796.49	228	544	375.59	678	479	2620	3160	2630	5.022
	503.5	135.7	115.85	261	103	147	124.99	110.82	77.9	211.2	256	165	228.55	360	248	662	366	221.7	182	29.213	200.72	27.2	34.5	60.54	71.7	83.41	70.1	59.93	68.14	58.6	144	99.79	99	75.43	109	3.99
	504	2590	2050	2130	2130	2170	4010	3980	2180	3020	1810	2070	2280	2490	1920	2980	2430	1130	1880	138.65	3224.8	136.88	231	1440	1040	881	657	256.87	802	190.03	397.84	987	908	1042.44	1040	10.46
	504.5	146.94	107	294	131	148	213.1	141.24	108.94	259	382	153	261.93	276.2	339	722	426	221	220.4	51	337.7	23.2	55.89	42.6	57.8	115	128.7	76	60.3	47.29	102	91.1	109	91.3	132	1.82
	505	915.92	747	1020	849	785	1230	1260	736	1280	1170	764.73	1010	1530	1010	9610	1360	1080	1050	127.5	1290	157	218	454	381.24	456.89	486	198.63	479	217	482	529	717.81	553	684	12.15
	505.5	106.7	68.8	179	70.2	93.54	83.8	75.5	42.9	193	285	116	189	295	230	551	284	194	130	27.01	176	33.792	50.37	31.89	37.92	80.7	75.99	49.2	50.1	55.3	117.74	70.93	78.6	56.66	98	6.01
	506	311.85	267	529	286	323.09	382.14	338	293	541	602	364.3	545	699	546	3330	859	708	501.4	81.8	595	97.5	172.744	105	136	210	216	138	573	150	348.32	688	361	276.8	442	2.981
	506.5	88.77	87.56	179.13	71.1	100.95	76.2	74.1	38.82	198	220	115	189	192	199	514	300.29	236	134	39.603	187	25.4	49.61	36.8	27.341	64.95	68.84	81.8	66.9	47	144.1	79.9	80.2	52	110	3.248
	507	374.13	315	609	345	375.6	381	348	287	681	769.5	424	653	1180	640	2960	938	1240	830	122.847	1210	92.3	391	123	159	322	350.8	623.26	448.7	283	948	525	515.4	301	576	4.48
	507.5	106	88.8	242.2	108	137.7	126	100	56.4	242.4	305	139	230	413	235	572	291	392.9	173	24.3	473	26.73	165.86	40.2	39.4	92.3	96.2	298.75	69.77	52.1	403	117	81.1	64.83	91.83	1.96
	508	263.56	222.75	453	266	269	228	261	200	444.44	615	318	522	793	499	1620	769	788	570	80.2	661	93.4	269	78.59	115	217	248	275	285	160	510.7	308.84	402	256	494	0.951
	508.5	95.9	50.4	155.41	77.1	87.64	62	85.3	54.5	178	271	87.6	187	244.07	187	468	297.92	223	151	24.77	196	17.9	78.97	34.83	28.4	58	74.4	107	55.7	49.7	151	77.99	83.5	83.5	122.41	0.765
	509	366	327	796.7	330	367	357	336	256	865	875	400	675.88	1180	830	1750	1040	1280	740	93.061	719	117	222	139	179	360	362	171.13	329	249	482	428	869	378	1490	11.56
	509.5	132	107	300.58	112	203	80.12	115	68.4	349.8	391	281	441	288.8	293	584	441	213.5	188.79	20.241	236.8	39.07	50.11	49.1	57.42	128	132.81	51.8	90.4	63.8	158.61	107	106	93.6	162	1.9
	510	308	273.4	641	268	351	264	273.93	237	582	665	375	686	833	789	1520	1030	755	571	86.489	549	129.76	160	254	133	267	237	131	308	204	532.6	333	447	298	784	5.785
	510.5	197.24	137	380	167	163	157	192.34	115.85	343	353	215	365	253	302.46	614	469	172	214	35.7	305.04	37.24	56.1	169.99	89.1	117	95.5	62.8	91.1	60.5	207.7	90.4	76	130	156.07	4.06
	511	389	316	689	308	400	351.52	353.65	349	708	714	460	668.33	1030	918	1690	1140	914.66	1130	107.6	720	150	260	157	202.24	291	288	216	412	363	579	433	626	401	765	15.16
	511.5	81.1	79.39	207	83.3	112.66	95.9	78.5	56.18	182	237	136	196	258	207	481	363.75	162	357	31.5	160	31.52	43.678	35.7	40.32	81.9	68.4	57.07	124.27	101.28	146.77	84.9	167	80.71	95.6	3.16
	512	405	272	677	351	399	370	346	305	735	871	461	668	906	782	1780	1180	703	812	93.5	744	106	210	137.4	143	274.32	345.79	191.58	365	226	440.77	453	406	310	541.31	6.96
	512.5	119	68.27	248.9	86.1	107	109.88	104	64.21	291	375	142	239.96	261.6	248	667	348	198.7	192.4	30.3	259.6	30.1	45.28	39.8	33.4	66.7	80.1	52.5	95	50.57	109.4	90.7	93.6	92	101	1.899
	513	963	792	2260	808	742.1	764.54	768.97	633	1960	2160	1020	1280	1580	2160	4000	3010	1320	1000	226	1620	359	478	454	412	527	604	301.84	494	334.01	652.3	609	570	690	1110	6.12
	513.5	192	158.52	339.1	184	182	236.68	249.21	154	451	366	244.17	297	253	291	635	521	219	205	36.92	383	65.8	51.29	23.8	110	144	147.56	49.18	68.62	48.96	142	112.96	104.4	152.86	127	1.01
	514	473	385	1010	433	1440	438	438	333.67	1110	1380	1180	2523.7	883	1060	1930	1550	843	616	89.4	859	220	227	863.77	197.41	350	354.29	168.96	311	187	454	374	352	387	683	4.012
	514.5	110	73.8	256	101	106	98.76	113	82.8	230	282.6	135	261	234	281.34	549	388	174	178	36.5	223	35.4	50.32	22.18	38.9	111	92.4	46.1	77.4	53.5	112	118	71.9	82.92	111	2.912
	515	507	508	1270	483	919	467	470.79	349	959	1150	928	1440	1800	1396.1	3150	1870	1900	1260	118	1500	242	411	396	243.72	500	626	482.26	568	408	2046.1	790	730	423.19	986	3.386
	515.5	111	119.7	249.4	116.84	182.4	177.6	159.4	110	258	272	236	494	452.8	229	559.8	340	391	185	42.91	460.8	63.9	122	29.75	44.9	111	119.04	172	77.1	68.7	667	128	114.5	95.9	149	4.923
	516	470.9	411	850.4	404	557	430.1	444	374.16	698.7	815	664.2	1190	1320	974	2050	1400	1250	1560	81.82	1330	173	348	226.37	206	1340	1200	342.5	889	565	1270	1460	767.3	380.8	691.6	6.45
	516.5	161	169	362	134	183	198	191	128	276	258	187	373	558.5	329	736	464	382	606	17.6	570	41.3	158	64.61	50.51	654	573	140	397	235.4	519	710	296	111	211	5.11
	517	849	813.58	1430	767	2230	1110	1133.6	1118.6	1220	1236.45	924	1330	4180	1460	2960	2170	2580	2590	166	1480	226	506	560	500.98	925	970	254	1130	833	1100	1160	1170	898	1860	7.77
	517.5	183.3	151.3	353	167.7	154.7	211.1	170	139	235	244	158	265	346.6	300	610	418.8	209	279	21.7	297	35.1	85.34	104.92	87	263	193	79.1	126	86.18	233	238	147.5	134.9	123	2.03
	518	667	614	1273.2	531.2	896.4	676	787.2	655.4	898	1100	649	966	1537.2	1280	2420	1710	1240	1100	137.47	1110	217	281	343.7	307	460.24	506	293	564	370	548.7	611	511.59	554	931	6.886
	518.5	275	205	572.2	254	211	360	343.1	195.7	417	389	265	335.9	359.8	529	998	667	213	268	26.3	429	38.2	57.77	151.7	117.93	138.36	116	60.4	74.31	34.6	120.32	85.7	126.55	147	185	6.057
	519	17600	17317.2	17600	13700	14900	29100	30500	21600	15400	8690	10600	15600	14600	11400	16300	15200	5740	12800	151	19800	178	270.08	13100	10500	5709.96	4170	205	496	396	662	417	8090	10800	12700	13.58
	519.5	172	173.3	362.1	125	150.27	188.7	261.7	136.6	241.8	281	151.9	252.18	271	308	607	463	190.06	275	23.712	222	34.15	36.04	73.9	78.4	85.6	54.4	47.7	96.8	50.57	172.3	62.9	135.89	128.2	135.2	2.03
	520	4630	4586.1	4852.2	3810	4040	7740	7840	5790	4290	2842.3	2980	4430	4230.4	3300	5280	4520	1850	3510	87.92	5470	133	138.785	3500	2890	1620	1260	140	332	177	298	280	2190	2860	3590	6.221
	520.5	138	106	256	149	137.3	168.7	198.9	138.5	235	396	159	238	240	212	650.6	386.7	137	188	18.4	224	45.65	64.7	66.95	68.7	89.2	84.12	55.5	50.7	44.2	110	82.3	106.8	105.36	131	5.287
	521	2880	2670	3238.6	2530	2440	4430	4660	3340	3690	2840	2055.2	2790	2760	2360	4050	3320	1440	2310	189.51	3640	167	198	1896.16	1650	1120	887.19	178	302	203	391.2	358	1490	1784.98	2160	9.2
	521.5	237.2	143	362	232	184	243	196.4	112.7	781	687	302	390	303	377	716	621	232	209	39.17	440	64.1	44.2	40.74	103.82	129	119	52.6	70.6	51.8	127	94.3	98.3	157.09	163.68	7.02
	522	1026.28	1070	1240	867	899	1470	1474.6	1249.86	1350	1140	922	1250	1470	1070	2150	1650	1160	1170	84.5	2029.15	169	339	460.85	610.2	534.15	494.7	173	340.97	272	347	470	610.81	986	1290	4.11
	522.5	126	113.4	300	120.62	114	146.5	116	83.6	293	336	140	257.8	349	252	516	378	283	159	15.42	447	37.483	78.35	24.17	53.4	128.76	106	61.8	57.9	45.9	110	90.6	70.7	121	108	3.819
	523	452.66	452	1092.1	409	445.33	542	534	466	783	674	528.25	699	915	1270	2040	1500	844.2	936	109.18	880	126	257.95	187	245	398	405	164	409.51	297	423	482	544	425	716	8.16
	523.5	175.9	128	299	130	146	156.7	163.2	69.8	361	392	245	382	196.03	278	521	387	219	196	31.55	295	54.66	87.4	35.59	55.88	108.96	112	77.1	66	52.2	126	107.41	79.07	112.37	105	4.58
	524	635.6	638.4	1130	519	553	722	710.3	628	1100	894	589	854	1460	1110	2382	1440	1210	1150	85.12	1510	189	273	136	337.2	938	974	218.09	701	456.41	1840	1050	584	631	752	5.061
	524.5	203	199	345.2	176	179.56	234.7	196.7	183.9	366.8	397	178	298	523.33	320	786	449	390	373	25.5	486.1	39.7	102	49.48	75.7	320	370.36	101	209	168	700	347	191	158	156.6	3.44
	525	2900	4550	4730	2290	2030	4388.41	4950	3820	4320	1950	1850	2890	2880	3869.9	4990	3920	3440	5190	160.69	4050	251	1070	973	2280	2590	2230	393	1375.41	1012.67	1340	2440	1340	3083.9	2840	10.1
	525.5	1420	2450	2370	1152	1030.37	2320	2630	1940	2264.1	969.85	939.54	1430	1090	1850	2260	1890	1616.7	2670	56.41	1970	83.2	451	465	1176.3	1350	1110	178	612	495	520	1286.53	556	1617.2	1120	1.902
	526	1160	1780	2180	945	907	1676.43	1918	1499.44	1730	1130	798.08	1320	1340	1980	2970	2250	1630	2220	96.3	1700	146	399	374	814.82	1040	946	209	609	436	663	1110	651	1190	1170	1.778
	526.5	397	617.43	845	323.53	324	556	645.1	499.86	684	461	323.4	550.8	412	738	1170	886	548.5	713	33.09	599	32.4	164.16	146	275	400	333.3	75.63	196.56	155	219.68	343	195	443	316	4.05
	527	1490	1500	1910	1240	1280	1630	1810	1780	2147.19	1259.61	1420	1850	5570	2070	3920	2430	4770	2660	265	5590	410	1250	490.3	643	1090	1010	1010	877	746	1670	1220	1000	1340	1500	6.86
	527.5	180	150.4	378	162	153	163.98	198.85	123	324.53	328	169.4	335	248.75	295	647	476.38	222	211	14.3	304.92	26.67	63.28	34.3	54.77	139.91	109	67.3	83.1	46.3	98.1	111.42	84	108	126	4.05
	528	581	484	849.5	505	465	502	559.2	557	948	1010	564	803	1550	899	2050	1270	1437.54	877	107	1660	200	456	163	199.58	377.97	380.42	309	566	279	717	698	463	504	687	1.778
	528.5	125	83.07	200.8	102	97.01	126.2	104.9	53.41	212.24	320	119.56	210.4	214	180	482	301	199	136	29.31	188.7	34.14	44.86	24.22	37.31	84.2	63.49	54.7	67.2	39	91.3	81.6	65	69.1	110.59	6.73
	529	449	363.27	715	355.16	413	390	403	361	780	1080	573	834	1290	914	2010	1230	1170	856	119	979	177	369	120.41	221.15	357	366	267	384.52	291.13	530.83	537.38	414	390	629	6.865
	529.5	106	68.1	215.34	95.1	81.9	84.78	99.5	52.8	241.2	394	134	247.7	195.7	264	515.5	363	185	128	25.01	154	23.52	50.6	21.11	44.03	65.1	59.8	54.04	58.2	35.77	91.9	86.6	49.4	101.63	120	7.29
	530	358	301	705	323	350.32	306	301	313	620	876.69	395	634.89	945	716	1690	1080	883	568	91.3	966	140.84	262	89.4	128	286	311	176	347	236.13	471.99	417	294	291.48	479	6.08
	530.5	129.7	91.2	250	103.59	113.09	99.5	115.6	73.9	263.2	312	120	236	257	249	547	355	246	127	24.2	289	40.7	46.3	32.52	51.89	92.7	88.8	57.1	65.72	57	130	93.6	80.34	97.4	92.19	2.972
	531	534	455	1040	456	608	467	426	333.05	1065.29	1150	639.68	944	1251.2	1120	2240	1480	1080	862	96.85	1030	308.661	374.9	164	239	417.82	433	198.03	397	310	463.36	546.45	452.03	489.29	836	7.07
	531.5	75.5	90.6	219	115.62	110	92.2	108.8	67.69	215	270	116	215	212	228.48	477	308	189.1	131	23.9	223.76	39.679	48.7	22.42	36.86	89.31	68.58	56.22	59.93	40.1	110.86	77	61.2	104.1	98.51	1.778
	532	369	307.59	1290	321	358	344	336	262	821	932.74	382	640	778	1220	2490	1660	689	575	85.2	585.54	140	222	85.2	168	275.1	315.8	150.2	263	182	344	392	297	347	474	4.89
	532.5	140	137	262	112	122	125.99	130.1	70.3	317	338.8	167	261	223	261	633	342	182	151	30.1	220	41.91	43.2	45.96	39.54	102.62	98.16	59.9	89.3	52.3	114	90.4	81.4	98.9	118.6	2.547
	533	2550	2170	4680	2270	1690	2690	2850	1870	6710	5340	2000	2410	3200	3580	5850	4660	3530	2790	153.51	3510	223.52	594	714	1280	1270	1340	259	904	734	2030	1320	1050	2180	1960	5.806
	533.5	948	740.22	1670	822.18	605	948	978.65	662.96	2581.6	2090	616	823	971	1150	1850	1390	1260	977.93	32	1230	55.527	198.96	181	472	434	511	121	293.03	218.28	636	475	278	813.03	485.59	0.889
	534	865.63	808	1560	753	691	888	880.32	615.85	1990	1840	822	1200	1160	1350	2630	1830	1120	962	166	1450	273.517	419	189.52	350	622	526	556	474.37	313	602	638	369	785	834	8.223
	534.5	195	164	419	188	176	187	228	135.42	503	486	190.07	340	278	396	800	602	279	273	19.3	318.7	35.9	71	45.1	120.6	159.77	165.79	42.69	93.2	79.7	186.23	127	122.5	163	167	4.589
	535	848	772	1220	798	809	996.77	983.86	669	1457.07	1590	800	1130	1220	983	2020	1410	1240	804	196	1100	211	281.52	638	363	448	395.95	280	283	235.81	456	399	473.98	602	803	4.669
	535.5	134.98	83.9	295	149	111.38	143.59	124	73.34	376	434.77	182	285	196	263	533	337	213	155.43	29.6	230	29.22	49.55	16.19	55.8	86.64	78.86	33.74	80.09	57	104	86.3	73.9	98.9	115	4.049
	536	356.8	324	564	316	383	376.27	383.27	279	603	709	394	569	684.3	595	1330	841	670	502	95.5	532	88.4	198	183	154	184	218.54	152	215	176	254	228	266	300	467	2.959
	536.5	83.8	64.92	240	80.3	93.6	84.5	75.8	50.5	160	227	100	174	193	239	521	313	189	136	15.52	139	29	55.5	10.74	41.01	51.9	72.1	48.3	59.1	45.5	92.4	75.8	66.2	58.1	75.9	2.273
	537	487	433	707	450	457	457.75	463	353	767.15	730	512	717	946	825.3	1630	1080	853	779	174	653	149	235	199.89	181	252.14	290	130	347.78	237.86	420	389	522	356.36	588	7.009
	537.5	111	79.1	229	103.1	111.35	93.4	79.8	51.37	239	278.99	136	233	184	251	498	311	174	148	21.265	181	34.203	52.56	23.1	40.671	76.3	67.2	48.1	61.9	31.4	81.5	61.5	58.4	63.52	101	5.458
	538	303	268.37	633	263	327	278.74	226	214	548.7	672.3	379	625	605	703	1380	914	594	480	66.341	436	97.1	154	75.1	110	189.15	191.9	104	247.77	141	327	262	279	250	428	2.03
	538.5	107	63.32	225	99.2	98.03	73.42	63.35	64.75	212.03	256	122	244	185	256.6	512	334	185	128	16.764	166.3	29.4	48.9	14.69	25.25	61.7	68.5	44.4	56.3	44.1	97.2	68	66.3	68.18	80.6	5.947
	539	470.38	463	857	394	440	431	473.18	473	706	815.1	482	774	916	986	1940	1280	922	752	130	738	184.17	294	116	157	293.18	352	247	328	243	378	425	443	432	583	11.265
	539.5	107	87.7	218.6	98.19	134	84.1	72.4	74.2	272.8	282	176.36	306.87	208.5	259.92	523	339	208	155	33.9	197	45.71	102.68	16	37.4	72.1	86.6	79.4	66.2	51.93	114.98	110	54	86.11	108	1.899
	540	462.5	390	724	359	427	357	387	335.74	700	824	482	734	759	700	1490	1030	637	510	90.6	613	130.703	165	73.36	209.03	264	265	130.55	251	181	347	330	311	413	509	4.199
	540.5	119	103.19	223	116	149	107.6	86.71	96.1	205.9	295	152	296	229	229.22	556	338	196	142	27.3	178	32.21	66.91	36.503	44.5	70.9	83.6	51.8	61.4	57.37	98.7	89.6	75.6	112	96.4	0.889
	541	441	488	900	407	431	403	405	363	737	687	495	717	920	1150	2360	1550	818	643	143	590	133	269.53	119.59	248	268	318.7	156	352	229	356	344	346	473	617	4.01
	541.5	124.2	75	242	107	102.56	115.03	102.33	68.7	202	301	91.7	243	221	269	580	351	153	109.48	26.02	185	29.16	52.8	32.7	39.51	74	82.61	49.11	62.26	46	109.8	102.11	76.76	79.47	115	2.601
	542	435	396.38	755	380	418	487.3	478	338	952.3	813.42	446	665	853	808	1630	1230	698	659	87.4	710.8	121.43	182	134	223	263	285.72	113.6	242	197.29	309	322	341	400	484	5.215
	542.5	157	120	282	137.2	116.77	188	170	89.37	400	312	171.47	220	234.39	274	544	407	216	179.53	22.3	254	48.8	63.3	41.84	54.95	102.63	94	38.9	66.1	59.88	118	110.1	114	123	132	2.972
	543	1370	1520	1730.8	1090	1250	1400	1690	2290	1751.9	1200	1200	1810	6230	1960	5270	2290	6360	2960	210.28	5250	447.46	2460	629	952	918	1080	719	1380	921.2	2430	1690	1570	1780	2450	8.89
	543.5	103	100.28	179	96.41	92.4	98.6	74.97	54.2	199	262	136.53	166.98	212	210	460.6	321	196	138	30.5	186	47.74	54.6	33.2	50.57	80.6	80.6	43.89	79.3	33.62	105	63.96	78.2	81.3	87.12	3.808
	544	896	924	1600	905	1030	974	1010	944	716	1760	736	1548.22	2410	1110	3480	2090	2420	1560	206	2830	481	838	205	269	686	919	501	1060	735.35	1400	1163.39	582.12	791	1045.7	12.2
	544.5	96.1	71.6	217.31	102	94.6	97	97.9	56.1	171	243	127	192	183.4	275.28	548	372	203	132	19.898	155.29	23.98	49.08	28.5	40.03	83.1	75.22	55.727	50.1	35.7	110	76.57	72.58	97.3	97.4	10.48
	545	1910	1970	3680	1700	1800	1800	1906.47	1900	2997.38	2240	1580	2400	3280	3520	5600	4720	2900	2480	222	3620	742	843	288	939	1840	1850.5	407	1170	957	1280	2090	1090	2100	2320	5.07
	545.5	94.7	107	207	93.2	93.5	82.09	77.9	69.91	285.6	296	130.15	204	232	222	507	337	242	150.2	19.22	187	42.7	50.08	29.43	46.17	75	51	38	62.9	45	85.6	75.9	70.8	106.01	89.8	2.911
	546	796.69	811.07	1640	699	720	712.59	787	681	1340	1100	784	1160	1200	1610	2770	2110	1270	1035.56	128	1450	331	328.07	125.57	374	745	690	230	519.44	348.7	475	889	453	820	953	4.05
	546.5	99.8	110.16	237	95.2	133.4	91.2	111.11	64.3	247	240	164.29	288	245	223	510	349	198.4	155	23.3	196	45.75	50.33	46.7	38.43	79.8	82.51	59	55.5	40.2	84.1	90.1	80.9	94.45	111	4.839
	547	698	662.8	1420	664.43	761	610	634	491	1330	1470	823.74	1310	1360	1604.8	2830	2120	1490	988	123.56	1300	240	349	167	345.1	566	597	417	466	325	758	730.88	538	671.31	1602	5.866
	547.5	117	81.94	248	82.46	107	73.57	70.69	45.62	290.72	239	142	260	194	286	573	389	203	114	22.5	178.77	47.1	61.2	23.83	25.19	82.51	77.3	73.42	79.8	56.59	112.5	86.48	57.8	73.8	75.13	1.899
	548	393	327	776	321	408	337	305.69	275	717	795.9	461	776	771	815	1830	1190	769	514	71.5	761	179	229	82.76	138	266.04	299	225	281	201	365	394	299	330	715	9.233
	548.5	104	87.2	258	103	122	97.9	80.1	65.2	283	262	126	280	199	274	526	357.7	166	142	41.99	182	57.74	44.16	19.12	27.6	83.7	95.8	46.7	62.2	52.585	91.6	102	67.81	96.2	102	3.924
	549	449	391.29	3010	405	494	442.41	397	298	855	873	510.91	783	996	3410	6620	4100	900	1620	91.1	791	186.7	218	215	182	1280	1330	244	714.49	547.58	857	841	1050	395	593	17.3
	549.5	168.9	105.73	222	90.16	119	157	158.72	65.53	225	286	126	222	185	241	590	349	177	142	19.64	226.61	25.5	48.2	22.3	36.5	74.79	81.2	54.5	72.09	45	94.77	87.4	101	94.64	82.1	0
	550	310	303	1260	308	328	336	302	241	703	688	359	671	600	1400	2950	1790	587.06	692	60.6	584	104	140	105.03	131.53	481	513	140	345	238	449	423	474	264	389	6.015
	550.5	108	71.24	270	92.1	112	99.3	94.6	50.14	282	240	149	216	207	280	510	395.6	124	111	20.33	186.87	22.43	33.2	24.6	30.2	74.3	61.4	37.08	53.1	45.7	93.7	59.01	101	82.87	96.2	4.364
	551	724.46	664.47	1200	649	624	622	659	484.847	1200	1140	744	1260	1050	1060	2040	1340	871	802	236.1	1150	334	421	283	218	466	409	516.78	362	267	462	463	445	419	735	13.292
	551.5	115	61.7	242	106	105	121	101	68.2	243	260	146.8	204.15	207.1	227	463	322	141	161	17.18	182.6	28.85	50.1	26.6	28.3	65.9	80.31	35.65	61.5	42.7	96.02	82.8	67.6	71.9	97.4	1.01
	552	362	269	559	337.96	359	385.87	315	240.82	615	732.8	429.34	632	605	564	1380	830	538	462	109.56	582	145.15	193	133.61	135	212	233	189	220	144	250	249	243	307	446.13	6.08
	552.5	87.8	58.3	189	77.7	95.06	79.49	70.5	44.5	202	289	92	161	173	175	480	288	173.9	118	14.17	120	23.8	39.6	33.7	17.17	66.7	61.1	43.1	68.9	35.2	81.96	83.1	56.9	55.73	74.3	1.116
	553	410	388	752	386	426	451.53	405	349.16	668	643	410	645.69	1190	722	1640	1010	962	684	127.13	579	137	215	173	214	215	222.81	148	308	234	308.44	306	542	369	565	4.963
	553.5	64.1	48.5	180	74.4	72.3	72.58	52.6	27.1	190	257	89.46	181.33	167	183	446	304	160	131	26.18	146	36.4	43.5	12.41	26.966	59	61.5	67.23	67.2	34.9	85.9	66.9	57.9	46	81.7	3.04
	554	274.62	230	543.7	269.83	295.36	228.82	207	188	500	623.7	331	504	744	641	1360	818	661	411	73.7	421	103	157	67.12	119	144	189	130	242	158	252	272	351	237	388	7.61
	554.5	79.95	67.2	184	65.2	90.2	46.8	64.6	37.4	204	230.8	116	194	202	210	505	305	217	99.5	31.44	168	38.77	63.3	14.69	23.9	76.3	50.31	59.9	53	39.7	82.9	91.1	75.5	56.76	94.1	1.9
	555	356	362.27	846	281.07	378	325	314	420	596	704	423	618	954	979	1950	1390	943	678	124	591	129	246.46	117	157.579	223	245	178	341	251	392	405	456	435	595	8.86
	555.5	62.2	55.5	201	60.3	75.22	60.3	57.2	39.1	150	243	88.3	184	183	253	585	371	175.4	116.45	19.86	142	29.2	44.83	20.017	32.8	62.25	61.58	53.6	62.7	31.6	112.4	72.39	60.2	59.8	74.8	1.01
	556	412	322	840.12	435	465	368	386.31	314	802	1050	475	725	759	812.21	1910	1320	857	582	106	968	202	176	71.4	116	262	312	161	415	229	515	489	297	360.723	471	3.539
	556.5	116	101.4	204	128.45	111.34	97.78	81.7	53.055	360	383	158	246	226	220	539	352	184	118.97	29.29	200	41.4	52.3	26.4	35.5	64.3	76.6	38.3	51.6	47.7	92.4	86.3	71.9	80.7	78.4	3.636
	557	455	444	830.6	442	497.63	381	460	329	744	933	570	963	1140	1040	2510	1560	1160	806	137.34	863	147	266	150	234.07	261	374	230.45	415	251	555	473	523	497	761	4.87
	557.5	108	52.47	171	111	98.4	90.47	86.3	70	226.6	281	118.11	213.77	226	198	489	298.98	185	122	26.681	181	23.1	50.3	20.7	36.07	78.19	62.86	48.11	63.2	41.6	96	80.8	107	88.29	98	4.94
	558	285.909	274	775	267.34	332	282	273	240	517	699	386	593	704	793	1700	1130	712	464	87.6	519	123	159	95.2	136	180.29	262.93	124	271	157	346.37	333	318	283	470	5.06
	558.5	64.28	52.77	269	63.4	106	64.6	53.7	37.2	172	238	139	248.2	185	296	579	409	159	106.08	18.53	127.48	28.7	42.9	29.4	33	54.8	55.2	27.72	52.39	26.9	76.7	64.6	62.55	60.1	91.3	2.03
	559	388	330	751	424	459	357	353	284	766	875.4	475	874.1	1020	869	2250	1180	847	783	124	540	147	244	103	166	333.15	383	139	369.29	246	402.67	452	404	397	617.62	8.275
	559.5	105.96	47.9	189	77.8	115	79.9	64.9	39.5	251.26	325	120	256	176	236	496	329	140	129	29.07	125	28.01	42.56	21.28	29.23	91.37	80.92	38.8	66.2	54.98	111.61	71.9	80.1	55.1	70.9	0
	560	261	206.47	552	249	295	192	211	185.98	470	564.5	308	545	614	540	1460	822	531	456	72.613	483	109.01	158	54	99.02	221.89	232	105	250	160	292	294	236	224	390	5.059
	560.5	55.9	69.62	143	60.9	98.9	65.26	39.4	52.51	152.63	229	88.75	188.98	163	167.45	483	325	148	156.4	22.223	149.12	29.3	55.1	23.1	30.66	77.5	97.2	39.3	75.3	46	102.7	83.9	64.7	58.82	66.1	1.01
	561	788.4	517	1430	751	1180	586	526	413	2010	2170	833	1310	2180	1490	3310	2240	1620	933	155.579	1200	246	274	217.78	306	501	578	179	491	334.72	651	624	468	811.23	1130	3.93
	561.5	81.36	82.94	205	67.97	86	82.1	102	53.4	184	243.11	92.6	189	184	210	553	325	159	150	26.582	166	33.01	58.3	15.73	36.6	84.1	71.4	64.1	71.3	46	102.8	84.9	68.1	57.3	85.8	0
	562	347	299	1110	343	496	315	279	282	808	904	455	676	968	1080	2240	1440	756	485	100.282	587	146.16	202	82.5	148	242.28	273	222	271	195	352	334	273	335	549	9.261
	562.5	86.1	85.49	402	77.5	99.18	81.75	81.7	40.14	220	268	127.9	190	217	377	728	482	192	128.01	24.7	180	24.33	59.71	14.12	29.8	65.5	63.9	120	68.5	40.92	116.91	80	63.1	64.8	87	2.896
	563	983	835	1870	756	1040	868	796	653	1730	1400	968	1520	1600	1780	3250	2210	1200	870	172	1400	297.93	460	141	228	515	490	487	406.71	301	642	653.87	445	669	775	3.969
	563.5	272	228	421	207.03	197.86	207.04	234.22	169	549	380	260	426	217	350	656	479	273	229	48.67	425	70.3	166	25.1	22.05	168	171.7	139.8	107	67	109.8	193.5	88.5	167.85	122	2.03
	564	433	404	796	387	456	359	386	275.58	817	743	458	749	854	849	1720	1130	679	499	74	704	165	235	83.3	137	276.83	257	249	218	156	364	330	288	294	459	4.899
	564.5	117	91.6	214	94.8	110	89.7	97.75	61.2	226	283	133.68	237.3	237	190	514	289	201	134	22.57	200.53	22.82	65.7	31.2	19.69	87.22	78.5	109.5	57.55	49	100	93	70.1	91.87	92.2	1.01
	565	477	342	1030	401	466	378	389	329	856.08	1098.37	524	783	1035.95	1170	2510	1660	855	590	115	727	149	210	143	177	271	293	223	267	209	372	310	378	320	546	15.3
	565.5	91.78	66.45	175	71.4	77.3	49.6	67	39.2	152	212	103.4	160	223	195	453	294	180	116	25.21	129	24.27	41.21	10.931	26.027	49.3	61.77	35.37	52	37.6	86.6	52.1	76.8	47.6	68.3	0
	566	238	177	549	193	281	255	234	200	485	568	312	510	584	698	1910	953	476	441	56.4	422	81.67	135	98	107.58	197	194	121.93	219	149.9	240.2	236	233	230	339	8.1
	566.5	71.5	38.71	184	64.4	83.6	50.99	47.8	32.323	125	209	122	184	144	187.12	487	308	126	147	15.53	114	17.16	53.15	35.35	24.079	63.9	51.8	30.3	45.01	44.3	73.4	79.5	78.2	49.54	64	4.939
	567	332	290	522.8	336	345	319.04	295.3	201	591	579	396	587	953	652	1590	781	644	481	121.96	561	106	205	173	184	195	228	106	245	162	340	235	328	206	828	4.09
	567.5	60.1	42.5	186.49	63.62	79.2	53.81	54.88	32	125	218.69	126	167.15	157	184	465	271	138	158.44	20.28	119.5	25.801	40.81	61.8	22.1	92.31	74.6	42.6	63	47	116.96	83.7	61.1	57.78	58.9	1.406
	568	223	172	439	200	211	227	224	164.86	377	492	302	467.03	582	533	1320	728	449	341	62.1	363	72.8	143	115	79.99	129	172	108	194	142	255	199	225	166	425	4.05
	568.5	73.5	49.61	148.97	59.5	91.16	80.79	69.36	35.5	147	202	101	181	184.7	170	441	283	150.85	150	19.78	137	26.053	47.7	40.6	21.3	72.02	72.8	44.7	90.4	49	105	69.4	82.1	51.1	75.3	3.86
	569	336	351	586	348.54	377	376	395	284	580	609	370	590	1050	670	1710	876	739.59	522	123	551	112	210	168	173	170	212	160.57	213	190	318	226	325	311	539	2.733
	569.5	112	63.9	204	94.5	109	105	99.5	65.9	241.1	334	138.2	241	212	210	613	294	205	127	40.98	188.74	21.35	60.38	19.22	39.3	74.4	72.2	69.9	43.55	39.6	83.7	79.1	85	78.7	92.5	3.03
	570	312	251	1640	315.06	365.46	369	368	236	640	697	416	796	711	1430	2870	1800	579	475	99.9	596	94.3	131	167	139	177	208.2	158	197	136	236	186	311	267	412	0
	570.5	125	92.34	743	103	158	111	120	57.1	260.88	291	188	321	188	677	1230	821	157.97	147	39.38	228	42.99	63.2	54.6	43.9	82.8	73	83.64	71.8	44.4	87.5	85.4	81.4	99.1	79.7	1.799
	571	563.44	425	1710	538	490	461	408	277	1560	1520	630	992	1010	1890	3070	2280	1050	1200	170.82	974	180	267	122	166	537	523	208	445	368	547	534	764	376	489	3.04
	571.5	222	130.89	446	206	191	148.48	129	87.08	682	641.57	211	383.77	274.4	280	638	459	256	196.55	43.4	328	51.46	98.6	25.48	29.63	119	87.6	92.9	97.1	64.6	112.93	111	151	126	91.9	1.01
	572	263	199	757	237	278	221	213	196.69	644	666	349	471	601	913.66	1730	1130	544	560	83.1	464	94	149	43	76.5	259	310	129	246.44	176	274.3	280	304	214	309	2.02
	572.5	80.9	65.7	175	66.5	93.8	72.5	82.1	37.36	217.51	287	112	175	203	199	444.9	296	151	147	29.34	150	39.58	48.24	20.95	25.07	77.1	74.9	42.9	64.8	44.6	107	86.3	95.8	51.6	67.5	1.01
	573	1180	953	1236.74	973	1290	934	955	721	2060	1210	1840	2530	1330	1244.69	2590	1717.05	1430	1130	1241.03	1890	603	680	98.1	108	545	531	1190	472	407	612	714	406	650	690	7.92
	573.5	81.97	59	195	90.6	83	78	56.56	47.5	183	237	117	177	225	212	461	276	186	187	33.49	170	29.88	50.72	24.88	32.4	196	155	67	107	80.4	131	231	99.3	70.8	89.96	0
	574	477	408	632	395	476	333	340	330	783	697	636	967	593	656.3	1350	879	644	596	393	774	228	241	52.82	70.56	351	276	427	315	196	344	426	234	314.03	422	6.509
	574.5	59.88	54.3	167	47.92	87.4	52.3	55.3	29.3	170.1	200	106	183	143	185	391	238	151.5	167	39.47	120.41	25.55	60.37	17.2	20.3	102	108	50.9	83.8	51	129.7	98.1	77.3	57	66.6	0.806
	575	436	374	786	384	516	313	348	276	736	768	556	874.4	1020	845	1830	1150	912	736	244	738	190.26	317.51	73.1	134	296	375	355	328	263	447	496	421	467	702	10.123
	575.5	80.6	71.5	166.18	53	73.8	39.8	52.6	25.7	151.2	188	85.1	169	161	173	473	235	119.69	144.71	30.899	121.83	26.972	39.16	50.7	17	62.5	65.5	37.9	66.7	50.8	120	74.89	63.4	42.37	52.08	3.04
	576	263	214	489	228	361	220	220.661	180	487	515	334	552	724	573	1440	817	593	414	99.4	469	103	157	68.8	90.9	193	206.56	164	234	133	271	267	248	226	404	10.13
	576.5	74.7	63.45	158	61.7	116	62.4	63.671	46.8	133	229	101	172	259	169	525	289.3	191.6	140	23	126	24.1	44.17	30.5	29.5	66.5	67.6	49.77	50.3	33.57	112	82.9	87.67	45.22	71.3	0
	577	391	320	782.75	421	476.9	319	294	270	861.46	1010	474	762	1080	866	2160	1170	957	686	158	558	151	249	104	158	286	292	171	373	208	398	383	438.82	389	710	3.947
	577.5	71.35	72.799	213	73.2	85.58	73.7	81.6	48.3	175	250	104	194	234	226	594	348	201.29	144	24.058	153.34	34.961	36.9	37.4	35.099	52.48	59.85	72.67	56.7	40.99	92.11	85.5	64	73.7	81.3	0.992
	578	289	242	662.17	243	323	262	224	163	537	661.7	363	578	746	780	1650	982	617	479	81.83	517	99.4	183	96.54	127	228	191	121	236	146	236	260	270	261.69	473	8.85
	578.5	102	66.05	265	77.89	100	74.7	67.17	41.5	212	318.86	151	251	211	292	602	379	196	120	16.34	199	21.16	60.8	41.3	34.05	80	75.2	46.2	60.1	43.76	81.51	75.72	76	83.4	91.1	1.01
	579	578	389	1528.1	429	687.07	423	393	294	1100	1300	645	1050	1190	1680	3390	2160	1000	693	173	751	209	258	224	177.641	255.58	298	237	311.4	222	398	320	483	395	600	8.993
	579.5	81.3	86.58	197	75.91	83.2	87.6	77.8	44.07	198	254	117	212	176	208	464	279	169	97.4	23.403	239	20.08	46.9	82.8	33.41	62.8	65.5	59.84	54.4	42.26	71.2	71.73	46.32	70.65	77.2	0
	580	283	243	669	238	324	268	253	176	607	615	375	574	621	796	1960	1010	529	457	73.7	439	110	115.65	102	104	168	168.68	112	197.96	137	248	220	305.49	228	310	4.092
	580.5	74.81	66.4	217.48	100	97.22	67.8	106	56.48	199	252.75	110	192	160	182	426	265	174	172	17.8	181.17	28.02	35.7	42.75	30.7	52.7	87.3	44.6	59.4	29.08	76.8	76.4	76.28	64.87	72.6	0
	581	276	247.03	549	298.78	319	291	264	196.94	561	594	373	578	826	636	1610	912	1090	532.02	108	535	120	172	113	131	187	222.57	134.82	254	156	304	257	683	252	422	10.17
	581.5	97.2	71.6	241	83.7	117	122	112	71.31	172	234	113.89	198	218	227	474	292	211.49	172	15.7	193.08	31.16	41.4	33.423	40.7	118	121	42.85	101.4	52.2	126	117	66.3	96.29	102	3.928
	582	377	323	645	352	368	516	485	313	580	565	361.57	578	705	817	2410	1070	838	496	55.041	711	65.9	173	95.9	196.785	263.07	274	102	228	164	299.88	326	382	336	393	5.74
	582.5	308	494	470	250	828	512	573	403	509	328.2	671	1750	330	396	670	457	364	418	12.63	546	32.4	118.97	352	229	285	234	44.5	145	93.7	133	269	134	394	307	2.91
	583	462	468	654	400	776	499.91	494	424	637	553.91	725	1440	817	793.16	1610	910	697	719	93.1	639	109	208	316	241	264.27	256	122.6	251.52	177	319	331	337	425	496	3.929
	583.5	144.45	192.49	238	102	380	195	209	189	264	193	338	745	232	263	487	367	210	255	25.28	258	34.32	67.6	136	88.4	133	120	54.09	75.41	77.1	116	136	85	158.09	153	1.96
	584	426	372	692	326	542	727	656	516	588.96	559.13	430	821	778	676	1730	906	576	562.68	75.5	591	87.5	143	295	211.19	240	218	111	203	118	276	234	283	306.49	433	2.98
	584.5	100.32	91.4	194	79.8	126	90.63	80.6	65.27	157	188	136	290	234.43	184	580	283.9	169	141	22.5	157	20.088	33.3	39	38.8	60	85.4	54.6	60.2	40.3	93.21	91.5	69	52.3	83.5	4.88
	585	470	429	871	385	428	498	456	362	825	615	479	660	1010	936	1900	1110	700	710	149	724	135	217	165	230	345.15	327	152	262	198	342	298	359	334	614	5.523
	585.5	75.6	87.7	301	63.4	98.2	108	107.5	62.7	180	213.48	101	188	229	303.87	627.8	379	151	199	27.6	181.76	32.4	72.7	29.982	33.2	163	113	45.9	70.1	49	105	67.5	75.4	66	98.3	4.06
	586	278	232	507	253	272	275	269.41	198.91	455	518	293.52	511	756	573	1330	819	578	501	81.1	546	96.7	142	95.4	105	215	232.42	108	196	147	255.96	217	300	240.28	485	0
	586.5	81.3	77.4	191	70.9	77.9	78.1	91.3	71	183	220	125	193.4	262	216	439	272	205	167	16.1	181	38.3	44.2	25.4	42.53	81.8	81.8	50.2	65.99	40.3	89.5	59.9	102	60.3	78.3	0.888
	587	359	355	2010	341.03	394	327	350	389	791	660.96	493	740	895	2430	4160	2820	756	1640	130	665	160	308	155	161	716	761	226.53	802	576	676	817	858	357	496	3.08
	587.5	79.2	63	175	77.4	82.04	66	84.7	38.9	215	277	107.9	215	202	205	512	251	184	125	22.58	172	34.5	51.05	45.258	25.45	53.9	64.3	76.8	46.7	34.4	118.9	60.18	70.9	76.2	58.4	2.03
	588	220	230.9	818	216	217.76	193.98	192	205	483	499	312	476	852	1010	2080	1220	919	798	86.9	831	119	307	72.9	94.1	275.82	337	601	333.28	244	910	404.62	380	199	321	5.044
	588.5	82.69	69.49	191	59.4	91.7	55.5	61.77	42.6	168.77	221	107	181.3	331	199	521	287	364	179	34.7	437	31.1	151	31.47	22.8	77.6	77.21	352	75.4	55	401	83.6	74.5	67.2	84	1.01
	589	1640	1740	1950	1300	1500.4	1310	1430	1570	2310	1400	1910	3150	1680	1680	3470	2380	1900	1750	740	2640	865	1820	104	150	721	779	1420	1020	788	948	1352.29	445	1330	1770	5.225
	589.5	90.8	65.29	172	51.7	109.7	61.8	72.2	41.3	165.1	225	115	187	213	191	482	238	209	166.03	35.1	206.5	28.66	78.9	19.899	31.25	76.13	80.08	104.31	85.9	59.62	173	94.9	67.4	70.5	112.4	0
	590	638	608	897	471	643	521.74	555.34	548.16	916	757	842	1410	840	861	1970	1220	942	715	281	985	305	582	58.3	97.7	327.47	364	450	428	288	428	545	264.77	507	708	1.9
	590.5	203	167	304	161	548	160	174	136.77	468	468	568	1080	338	297	583	406	257	229	30.58	325	31.8	75.2	171	84.9	129	94.3	54.5	94.9	68.9	139	170.26	99.2	193	168	3.89
	591	675	836	1480	619	953	650.41	671	651.68	1160	1150	1060	1770	1380	1380	2780	2160	1220	969	217	1130	255	517	215	307	391	431.96	392.68	494	308	575	653	482	799	1110	6.26
	591.5	167	261	346.24	134	240	179	181.2	137	330	273	252.91	481	278	340	559	420	237.59	237	18.4	357	27.3	77.6	90.1	109.93	100.77	113	49.42	83.2	70.2	174.7	140	102	150	176	4.032
	592	307	339	689	250	393	285	303	258	538	553	421	696	646	661	1570	1090	653	591	77.6	550	118.85	239	84.088	137	213	215	170.36	259	166	355	317	296	356	534	4.423
	592.5	96.7	101.8	203	85.6	119	97.35	79.54	65.2	189	252	145	248	212	231	486	341	159	205	23.12	155	29.58	50.47	37.38	66.63	72.62	72	46.98	68.4	63.31	117	91.7	83.72	81.1	78.7	3.906
	593	476	374	822	436.2	544	429	444.3	357	797	842	493	815	1010	814	1890	1270	835	754	112	858	179	264	99.4	173	339	345	188.847	295	247	419	396	363	422	565	5.12
	593.5	88.42	122	268	103	158.78	108	138.4	71.16	196	253	97.99	214	299	239	528	319	172	146	24.49	206	35.4	38.08	34.59	52.09	90.31	96	41.43	58.9	44	107	76	82	76.62	110.07	3.1
	594	1360	1610	1940	1130	1110	2480	2710	1290	2000	1120	1010	1420	1180	1340	2070	1750	906	1320	119	2040	152	196.38	606	843	764	576	168	232	164	230	315	455	822	775	5.06
	594.5	825	937	1090	650	573	1590	1610	791	1130	614	549	813	541	694	1080	851	364	713	48.9	1180	64.5	65.52	402	530	466	308	96.44	58.4	49.5	99.3	112.67	215	440	357	3.74
	595	808	893	1260	693	713	1320	1330	756	1360	1100	805	1220	1120	1130	2070	1420	1030	979	135.72	1230	187	240	311	467	453.1	398	240	286.82	189	339	338	496	588	758	5.63
	595.5	248	288	427	202	183.81	447	489	247	404	309	201	328	260.85	298	614	417	179	264.41	18.2	371	32.4	48.7	118.33	164.79	152	127	67.67	50.2	41.56	96.8	102.2	105	152.21	146	0.703
	596	922	861	1270	728	772	1350	1320	695	1270	1090	768	1120	1440	982	3280	1570	1070	722	89.13	1920	95	190	118	368	644	446	378	193	134	1310	272	452	679	812	7.33
	596.5	74.5	81.9	179	92.6	88.03	86.02	102.37	55.76	174	207.2	132	173	379	179	437	243	327	142	15.3	353	29.6	84	28.341	63.09	77.3	79.7	148	53.74	59.1	660	65	64.7	69.94	78.5	0.95
	597	448	443	772	380	419	605	591	352	709	882	484.44	722	1130	753	2180	1110	993	665	86	1180	95.6	250	75.9	213	421	371	267	264	199	779	362	355	395.79	579	3.744
	597.5	81.9	62.3	189	65.3	72.5	65.22	73.4	59.68	168	250	68.4	165	314	180	527.8	248	358.4	164	18.9	351	23.75	113	27.569	34.3	128.02	120	115	95.68	46.7	322	99.7	87.6	54.1	83	5.772
	598	300	281	574.2	233	259	299	307	218	485.93	614	313	519	657	602	1670	896	632	460	71.7	650	91.11	196	56.2	114	233	228	161.22	241	135.2	335	247	210	260	386	4.304
	598.5	65.62	64.41	158	56	93.7	77.2	86.51	53.48	156.12	251	95.7	197	232	178	425	275	199.52	152	25.84	191	10.1	62.32	26.5	28.1	58.91	68.02	64.3	75.1	39.3	165	105	66.16	66.4	80.5	4.876
	599	351	327	923	300	326	331	297.54	259	650	637	378	520	805	1030	2090	1270	709	498	90.32	644	116	175	111	176	204	241	139	232	170	335.28	225	269	277	485	9.23
	599.5	140	98.96	430	84.5	137.53	103.21	96.81	79.1	290	274	157	216	234	467	808	537	226	149	20.54	240	24.87	51	36.764	48.4	76.9	73.9	42.2	69.7	38.85	90.9	94.9	66.28	86.9	106	1.774
	600	202	220.67	714	192	259	219	213	162	422.76	437	285	521	582	700	1490	911	509.6	425	57.42	375	124.32	99.3	86.879	103	142.48	142	96.1	192	110	239	201	223	199	317	2.11
	600.5	72.4	69.7	302.29	64.4	88.45	75.1	60	68.1	193	193	85.3	174.78	191	337	558	390	134	115	19.5	129	37.4	31.71	29.74	28.4	56.4	59.1	48.3	55.9	42.2	99.1	65.6	81.4	63.5	82.3	2.292
	601	461	404	1040	381	433	425	409.33	303	689.48	696	486	740	795	1230	2050	1430	678	664	185	694	164	252	116	118	219	222	237.3	269	211	340	245	279	310	441	1.898
	601.5	158.3	92.9	238.96	111.73	129	135	182.6	78.3	290.1	293	120	233.4	212	178	486	292	193	177	36.9	204.75	28.1	58.96	28.482	42.441	69.47	60.67	93.6	55.13	54	120.5	62.7	85.3	74.59	98.2	2.03
	602	1198.22	787	1710	1050	735	1440	1420	647	2740	2240	967	1150	1080	1260	2060	1620	813	815	121	1600	150	164	424	454	430	380.46	193	205	134	224	250	351	596	530	2.54
	602.5	608	350	825	519	343	801	711	273	1430	1100	455	506	470	557	831	730	328	361	43	838	56.2	54.1	210	249	228	186	80.84	56.3	28.7	104	93.27	153	268	221	2.98
	603	615	502.15	1189.11	602	613	634	585	415	1320	1130	755	971	1490	1180	2290	1510	1800	768	300	1050	248	338	168.537	209	300	329	301	288	195	337	414	1220	385	562	7.05
	603.5	154.05	127.45	292	153	149	174	168	91.25	434	363.4	199.01	261	237	265	484	340	205	161.55	24.78	322	69.1	43.98	59.36	65.1	123	114	52.7	80.2	40.77	89.7	105	75.39	114.9	97.2	1.01
	604	290	211	528	244	340	265	241	180.6	519	540	400	604	664	626	1270	871	780	415	108	473	128	158.3	89.18	84.52	181	169	185	156	131	246	243	473	228	305.34	3.04
	604.5	102	98.4	270	116.15	113	123.24	126	82.7	255	259	117	215	151	218	430	335.76	143	126	19.69	188.11	41.91	37.12	24.775	50.35	92.25	79.85	40.4	78.5	39.5	85.1	74.8	59.2	116	104.9	2.03
	605	364.98	350	666	334.61	452	326.9	349	281	664	622	510	834	1170	837	1910	1080	1050	620	196	846	139	282	120	125	261	297	304.52	315.19	230	775	353.37	654	389	497	0
	605.5	83.9	79.6	201	72.6	97.7	67.8	86.2	67.44	168	208	108	235	292	200	492	266	280	149	38.1	294.59	37.56	79.3	19.36	34.67	116.78	90.6	107	66.3	48.78	368	94.2	83.6	64.6	84.7	3.118
	606	387.26	405.9	717	290	347	424	459	434	617	527.5	365	637	858	721	1720	963	943	748	92.5	861	102	293	92.3	201	447	383	163	292	249	444	454.97	357	391	432	3.034
	606.5	181.15	199	329	135	163.14	217	226	224	329	265	163	271	368	305	773	353	438	368	21.341	438	27.84	130.785	51.388	106	220.97	196	90.3	138	100	197.4	258.19	126	143	142	1.01
	607	542	481	1120	507	574	664.07	633	487.45	973	755	702	917	1350	1140	2710	1500	1030	840	139.03	1100	124	257	423	269	322	313	209	298	183	430	341	361	403.67	469	2.912
	607.5	92.1	70.5	343	86.4	118	113	102	64.27	203.49	223	110	207.81	279	406	854	464	257	186.71	30.78	247	20.51	61	35.3	38.4	84.29	67.5	71.44	76.31	54.4	139	112	86.8	73.5	98.8	0.992
	608	293	285	717	232	367	342.27	292	236	581	457	372	517	740	733.9	1610	870	552	457	75.19	576	90.4	148	187	119	173	177.08	111	170	133	222	218	204	243.95	321	8.2
	608.5	68.9	57.5	245	76.4	77.4	55.6	61.7	47.8	192.7	215	110	175	178	232.36	528	344	165	115	18.117	132	26.8	41	22.26	19.9	87	58.7	45.7	51.5	42	75.93	77.83	51.78	74.4	85	1.612
	609	330	276	679	318	377	296	297	238	755	859	435	642	749	738	1650	983	645	529	137	571	135	184.48	102	127	176.661	223	145	206	162	309	291.22	315	269.67	416	2.03
	609.5	97.2	69.9	205	93.5	76	101.83	87.8	45.99	225	263	130	177	195	198	373	276	155.69	114	24.7	151	23.3	42.14	33.5	43.22	47.9	61.3	45.68	65.5	28.9	75.7	52.2	55.24	67.4	73.05	3.878
	610	270	230	518	242	273	260	249	181	564.55	717	286	396	516	478	1380	715	466	347.36	65.1	408	96.1	132	88.4	118	144	184.91	102	158	119	223	210	235	286	371	3.04
	610.5	91.8	56.91	153.43	102	76.7	77.9	109	41.2	190	305	95.9	170	168	150	388	257	120	123	28.064	155	26.9	33.3	40.9	28.3	38.5	55.3	35.4	45.9	34.6	85.4	72.9	50	65.8	73.4	3
	611	340	278	608	295	314	343	308	233	933	836	465	579	1260	633	1500	902	1200	520	85.041	641	186	180	96.44	145	209.18	221	118	199	163	334	267	467	353	470	7.17
	611.5	110	80.44	219	104	92	125	101	45.87	395	311	153	217	190.28	211	420	307	174	112	26.3	237	59.5	35.2	25.955	46.03	78.7	83.4	31.72	63	33.79	94.35	76.83	63.6	68.4	84	1.01
	612	251.88	228	476	219	289	252	246	232	501	513.78	388	623	660	597	1340	828	669	388	38.6	471	115	143	59.7	85.4	145	157	104	158	112	199	240	255	248	386	1.01
	612.5	109	101	248	102	103	124	114	75.57	284	243	131.95	172	165	216	420	273	138	112	18.4	184	27.32	47.02	20.3	82.16	93.1	74.7	45.35	61.3	36.2	89.21	74.8	56.6	108	81.32	2.93
	613	365	415	693	303	351	413	383	275	692	714	466	703	806	728	1570	1020	679	551	104	639	123	196	97.3	212	232	252	156	233	165	313	278	339	302	505	7.15
	613.5	103	104	201	76.2	103.2	80.1	75	61.9	235	243	117	206	180.87	180	471	273	168	144	19.2	158	29.12	60.1	14.71	47.72	68.9	72.3	38.1	41.6	39.6	80.6	64.4	48.6	66.9	83.39	1.01
	614	384	318	861	342	342	368	368	290	838	791	424	584	902	797	2020	1050	890	540	73.7	882	87.5	199	103	173	302	319	139	238	178	495	322	249	329	415	2.5
	614.5	170	93.3	335	111	135	142	129	116	381	346	183	288	357	300	829	420	324	207	17.72	332	43.9	80.3	41.5	65	125	126	48.1	95.9	77.8	220.2	133	98.3	138	138	0
	615	327	348	752	362	352	342	345	310	723	621	411	604	886	787	1710	987	845	585	100	717	119	225	98	261	300	247	139.8	269	197	371	337	317	391	554	4.05
	615.5	128	135	327.33	154	150	149	148	129	274	249	155	244	279	276	611	400	226	205	20.84	242	40.9	58.7	33.8	95.75	126	86	60.2	92.59	57.95	147	135.3	77.6	156	114	0
	616	231	222.8	517.8	234	274	257	244	175	475.79	456	302	550	581	554	1120	812	528	425.5	52.3	480	93.6	133	78	144.971	178	183	105	170	119	268	216	216	262	353	1.984
	616.5	88.1	71.3	180	82.1	94.7	79.2	91	63.8	212	245	113	189	197	231	472	304	185	118	18.36	195	24.1	56.8	24.35	30.4	67.7	55.3	62.5	47.91	50.8	99.3	72.7	75.4	75.5	72.1	3.99
	617	292	369	1130.8	330	400.85	290	315	285	555	622.26	487	735	1180	1460	2740	1690	1100	542	133	961	143	274	103	173	196	204	151	240	171	261	279	420	303	487	3.99
	617.5	69.2	53.38	193	62.2	72.9	71.47	70.8	41.35	156	196	89.6	179	156	202	439	271	139	94.3	21.7	136	22.18	44.2	18.5	30.02	57.48	57	38	49.1	23.94	85.5	57.2	61.2	58.9	70.6	3.04
	618	266	256	672	246	241	290	252	174	460.36	476	281	463	609	732	1580	941	568	332	93.7	565	91.5	156	68.3	112	168	166	114.15	157	97.8	190	174	268	192	328	3.04
	618.5	82.6	56.4	169	60	66.5	60.3	73.5	32.9	142	219	89.8	151	133	181	398	221	158	95.8	23.18	122.38	22.79	36.1	15.7	17.5	47.7	62.1	44.49	49.12	43.5	72.9	66.1	96.1	44.6	59.2	4.774
	619	497	532	2240	415	638.2	399	441	378	776	775	566	893	2280	2560	3650	3030	3620	648	216	675	198	377	88.4	142	284	247	281	288	241	344	406	4217.46	423	586	7.441
	619.5	61.9	52.2	233	70.72	54.16	81.7	55.17	39	191	252	78.4	168	152	238.26	435	305	152.24	78.7	25.44	128	28.6	33.5	9.61	25.94	58.7	63.2	42.3	52.7	35.7	86.6	83.4	73.65	48.8	53.2	2.91
	620	320	281.02	921	233	315	253.48	288	244	483	533	363.7	566	1070	1150	1860	1300	1460	418	92.2	535	111	248	77.2	84.2	214	216	189.44	227	154	234	289	1470	277	388	2.91
	620.5	101	72.5	246	104	144.29	93.8	89.77	64.1	251	246	140	375	147.38	187	471	293	164	138	30.3	181	30.6	51.6	20.849	30.13	94.8	91.2	77.6	59.5	40.46	87.2	117	54.3	88.9	74.3	0.888
	621	569	530	1066.59	477	632	390	441	369	944	823	667	1130	1160	1120	2140	1490	1230	879	224.1	746	262	333	102	169	332	360	284	455	325	396	473	1120	403	545	3.04
	621.5	96.6	70.31	191	72.91	104	62.99	59.2	44.2	175.75	240	109.46	270	177	181	462	287	163	87	11.5	151.5	24.5	52.2	18.78	32.69	67.14	68.6	72.1	55.3	34.1	119	82.61	57.6	72.8	80.96	1.01
	622	321.4	292	626	267	333	243	292	220	562	601	346	613	631	712	1360	947	661	523	90.8	457	154	165.65	63	79.5	191	206	151.46	235	174.96	281	279	413	257	333	5.13
	622.5	67.5	46.6	209	64.8	105.26	59.8	57.78	48.2	205	290	106	187	192	248	519	295	167	119	18.913	114	27.9	25.4	25.17	31.1	50.9	62.29	36.4	59.2	40.9	66.88	55.8	48.52	65.2	73.8	4.77
	623	809	795	1080	663	746	1090	976	767	1560	950	942	1410	1400	1060	2160	1430	783	1100	124	1350	142	206	1130	437	386	339	266	298	219	324	343	467	587	667	5.542
	623.5	70	68.48	224	94.3	107	79.1	77.58	54.4	301	295	114	217	237	212	424	295	172	114	27.4	178	36.3	28	26.48	42.68	64.3	76.1	49.71	73.5	51.3	92.41	87.2	74.43	74.7	91.9	1.488
	624	379	380.1	563	328.22	386	467	420	336	627	581	502.2	684	694	577	1320	804	511	524	65.9	699	93.1	118	402	208	186	195	165	180	119	253	228	248	275	367	2.91
	624.5	69.1	52.5	155	62.7	60.6	66.4	78.15	37.9	180	235	112.59	161	140	168	383	253	148	98.4	23.36	119	17.3	33.3	23.037	40.4	44.8	54.6	54.28	38.6	34.2	87.7	49	64.48	64.6	72.4	1.01
	625	381	307	568	321	379	376	394	330	612	645	442	717	703	580	1350	838	606	491	82.3	582	123	146	236	169	186	204	137	187.2	133	299	212	270	304.46	408	7.87
	625.5	60.5	56.7	132.26	79.3	84.7	64.4	47.9	34.3	145	221	103.65	156.71	151	164	382	206	115	85.8	24.39	94.7	22.3	26.1	17.3	19.1	28.9	51.4	45.1	43.75	39.09	70.4	57.1	50.63	60.7	55.8	4.202
	626	189	189.92	374	213	230	211	220	165	382	428.5	260	382	514	377	972	575	401	319	60.87	402	61.1	101.06	95.11	94.1	136	137	72.9	149	88.27	182	175	188	186	288	0
	626.5	61	63.2	129	61.3	65.06	60.64	56.8	46.24	155	160	81.6	176	158.4	160.66	396	223	147	93.9	26.5	113	12.5	46.8	15.5	33.7	46.679	44.3	56.9	49.6	24.3	80.4	47.8	70.2	40	56.4	1.01
	627	198	208.93	443	167	220	213	211	207.21	391	403	263	443	546	513	1140	661	537	413	70.8	393	60.4	111.6	96.3	103	148	187	74.3	169	128	239.99	200	239	200	290	8.49
	627.5	56.8	31.37	176	56.2	106	52.3	40.3	26.97	138	194	110	163	141	166	422	271	127	100.39	20.4	112	25.4	37.72	34.9	25.6	48.45	63.24	45.9	58	29.9	88.9	81.1	48.2	48.57	60.9	1.01
	628	211.64	193	526	140	228	189	181	161	386	465	361	595	419	624	1350	893	458	467	34.8	401	76.8	133	71.396	72.5	217	204	99.8	167	144	272.5	239	224.21	193	318	7.086
	628.5	76.7	69.8	256	63.9	120.77	55.2	53.1	55.88	191	241	137	255.14	166	254	513	330	169	180	21.86	136	21.6	46	21.24	24.5	105	99.5	62.3	59.1	55	118	103	49.3	45.5	74.2	1.01
	629	467	502	834	414	409	373	420	334	839	641	522	866	614	779.84	1550	970	640	564	102	757	125	311	144	93.7	314.46	286	207	294	169	311	389	213	350	416	5.06
	629.5	212	246.01	361	185	188	197	195	149	477	304	232	398	208.89	255	498	358	189	225	40.458	362	63.86	134.48	22.75	25.72	124	125	108.34	101	71	91.8	169	59.5	139	121	1.86
	630	327	292	559	240	310	274	281	260	620	574.2	385	574	607	518	1130	746	523	396	55.5	503	93.7	173	85.6	102	243	202.74	129.01	195	122.03	208	276	256.76	274	397	1.898
	630.5	111.92	112.94	200	82.8	97.8	90.96	88.3	60	208	247	111	211	233	214.45	451	283	179	94.7	21.86	202.45	36.899	80.3	10.87	18.61	93.5	77.59	46.4	60.1	53.1	78.8	81.9	57.3	86.8	78.5	3.04
	631	223	205	718	203	223	204	193	164	448	506	299	493	616	732	1450	908	538	391	81.9	443	72.2	142	83.4	96.9	147.93	179	133.1	196	119	247	245	245	199	362	1.01
	631.5	72.5	59.61	333	50.3	71	54.1	59.57	48.8	160	227	91.6	154.8	203	266	563	340	140	93.4	12.1	119.14	23.56	37	18.6	28.3	47.8	67.7	46.25	52.35	25.769	93.3	69.35	50	47.6	76.28	1.01
	632	302	248.87	584.43	246.02	327	282	293	188	565	589	421	708	486	620	1650	829	472	343	50.4	470	86.28	114	125	94.2	168	160.4	107	163.62	111	276	197	212.8	211	320	0
	632.5	155	124	249	121	113	147	159	89.9	334	250	109	239	174	263	461	298	159	142	23.41	232	31.5	34.86	17.2	25.3	69.1	71.7	60.5	47.67	24.3	112.87	73.8	59.8	71.7	83	0
	633	439	421	737	321	418	335	368	295	758	674	532	834	3540	790	2010	1060	2870	562	105	1390	156	370	101	146	292.18	283	180	239	173	281	332.43	905	337	539	5.14
	633.5	73.78	74.81	167	59.88	103	65.5	65.74	34.4	168	223	97.29	176	148	161	357	250	119	105	14.84	139	30.51	34.4	17.07	16.1	30.99	72.48	45.4	28.3	25.75	55	49.78	78	67.25	49.6	0
	634	266.58	262	490	209	268	217	215	212	475	506	272	497	1400	495	1170	674	1220	317	89.8	653	112	187	47.8	95.5	173	139	147	202	125	230	232	336	210	332	3.698
	634.5	69.1	37	143	52.5	71.9	51.6	45.8	37.06	166.8	189	78.8	160	178	159	356	245	122	107.1	24.76	164.1	28.7	36.11	22.1	20.23	44.8	45.6	42.7	31.25	36.9	74.5	59.7	51.3	46.3	72.52	1.01
	635	328	331	1080	295	347	285	274	222	540	578	403	604	1040	1220	2250	1540	926	619	119	637	104	254	133	154	254	270	201	290	196	300.37	287	541	387	589	6.2
	635.5	76.4	58.95	144.5	65.06	73.6	43.1	49.48	28.5	142.5	185	85	183	152.6	161	393	225	150	91.5	22.2	137	23.81	37.62	26.05	21.85	47.87	50.9	51.5	49.8	37.18	87.7	65	77.4	57.64	53.6	2.02
	636	189	202	689	179	218	206	190	145	385	420	265	428	524	843	1510	994	475	466	62.8	393	71.7	134	77.9	93.21	207	204	129.14	208	166	239	236	280	214	354	4.94
	636.5	45.6	52.9	264	62.3	79.39	37.2	45.2	31.9	132	213	77.8	193	151.96	278	544	316	120	145.4	20.19	109	20.92	36.7	38.792	20.72	77.22	77.6	46.8	74.43	51	91.1	63.7	81.1	72.3	64.6	0
	637	523.74	502	1040	474	507.71	463	488	383	1360	1190	717	1040	867	953	1920	1250	869	737	136	849	180	288	140	181	312	356	247	289	274	448	381	648	372	535	3.798
	637.5	187	121	336	149	135.5	124.49	114	70.9	547	414	196.5	291	178	249	495	311	193	128	28.252	260	56.18	90.6	27.6	18.2	87.3	81.4	78.9	67.6	54.4	114.97	101	44.4	108	97.2	1.898
	638	270	244	528	237.23	308	265.82	233	188	612	589	319	538	554	553	1150	764	567	408	73.2	456	96.2	123	69.4	88.9	152	169	103.76	186	156	241	217	312	245	318	2.496
	638.5	77.5	66.88	201	76.3	86.98	64.2	56.91	64.03	170	255	97.9	178.3	159	168	388	240	123	104	16.2	140	27.8	42.66	15.04	25.4	42.5	51.8	36.8	57.6	31.5	70.8	57.99	70.2	48.48	67.5	0
	639	287	273	690	222	332	279	269	194	532	589	346	553	510	747	1460	960	513	479	87.5	453	110	138	331	137	164	185	132	187	151	249	221	327.34	286	366	2.03
	639.5	74.7	69.19	348	45.3	103	68.56	63.2	35.6	141	226	102.57	208	153	248.65	540	402	125	110	17.478	140.79	29.4	40.1	44.62	10.88	61.2	38.1	39.66	46.6	45.5	83.6	57.1	56.56	68.4	76.5	0
	640	299	233	575	288	407	275.9	250	176	593	591.4	409	852	490	508	1040	714	414	344	66.7	434	71.5	87.2	186	94.4	199	169	113	180	121	208	216	240	230	269	1.01
	640.5	123	74.4	223	103	200	94.13	75.5	57.4	290	289	160.48	469	127	186	405	290	139	151	37.56	202	20.4	32.2	44.4	30.84	96	86.25	32	67.4	44	90.5	84.24	84.1	70.9	70.5	2.02
	641	224	216	432	220	289	215	173	167	448	510	320	600	529	480	1100	661	470	444	79.3	368	90.5	106	133	99.7	166	171	88	176	111	283	242	217	202	296	1.776
	641.5	59.2	59	156.9	54.08	91.9	48.4	52.9	46.37	157.1	225	104.52	210	131	140	387	228	114.6	123.1	23.41	115	26.2	32.1	21.3	24.8	61.8	51.6	44.6	71.1	42.7	61.3	72.2	58.4	42.84	56.8	1.01
	642	308	279	471	242	343	318	284	302	471	463	332	510	580	493	1130	632	432	418	60.73	574	111	119	81.23	152	212	196	94.2	182	117	222	247	232	293	347	3.908
	642.5	67.3	48.47	143	60	73.2	55.2	45.271	50.8	141.47	196	77.2	172	137	152	388	178.79	124.18	131.5	18.7	127	24.3	31.1	20.87	19.29	54.7	64.53	37.94	57.7	32.11	54.8	59.8	62.96	49.9	65.1	2.64
	643	278	254	592	247	297.2	227	253	224	452	510	323	478	588	643	1320	872	562	617	56.6	467	99.2	172	77.6	120	246	276	112	227	182	264	318	321	298	377	8.218
	643.5	67.82	61.3	183	81.64	71.1	56.88	62.3	31.809	154	191	97.1	155	151	184	466	252	125	114	20.59	128	21.62	45.5	25.97	25.7	45	55.8	49.8	57.1	24.35	78.1	51.3	68.75	54.9	70.7	0.992
	644	233	210	496	201	231	204	231	166	362	462	233	445	545	531	1110	668	483	411	49.2	400	65.2	154	39.9	91.6	186	176	129.96	176	149	247	253	328	212	332	3.04
	644.5	72.98	91.1	186	63.3	77.2	62.3	62.7	46.2	184	215	95.14	191	164.55	220	484	264	200	108	27.5	164	22.1	53.69	19.4	15.16	84.2	58.8	62.8	56.7	36.6	85.4	90	85	42.96	70.9	3.184
	645	220	218	572	185	246	169	178	163.41	377	454	278	419	599	631	1410	852	607	415	63	426	74.9	145	289	92.8	155	185	163	188	125	284	247	307	198	307	4.03
	645.5	66.73	56.08	176.43	68	71	61.1	31.5	33.29	157	202	69.7	147	202	194	423	234.28	201	103	21.1	128	20.14	64.7	24.14	22.44	57.6	63.78	90.8	58.24	37.56	102	62.8	70.2	43.4	59.05	2.682
	646	198.62	211	491	179	216	219	235	188	408	595	326	640	523	644	1280	820	441	395	31.6	365	88.2	101	170	115	156	144	97.2	187	96.7	224	182	245	220	298	4.48
	646.5	77.9	88.4	209	64.9	83.3	91.2	104	47.84	172	243	87.8	165	175	214	432	301	149	123	19.6	154	17.8	33	46.4	23.6	66.6	79	45.37	45.9	31.7	77.4	62.82	43.53	56.5	71.4	0
	647	215	206	557	212	312	204	223	180	409	510	319	544	752	738	1560	883	656	512	72.6	428	79.5	126	157	118	205	189	109	224	135.43	255	255	311	225	381	2.03
	647.5	58.7	42.91	220	59.99	77.8	54.6	65.6	22.22	154.1	198.6	75.37	143	181	192	402	252	118	113	14.19	121	28.64	41.51	35.478	32.54	76.52	64.1	33.93	55.1	42.5	65.7	60.6	64.12	32.71	65.1	1.01
	648	152	170	387	154	245	140	136	130	309	435	275	565	550	445	1060	592	476	318	42.2	337	63.6	97.7	76.6	88	187	162	104	187	124	208	200	227	170	355	1.776
	648.5	61.32	52.46	154	50.3	135	47.77	40.8	28.3	127.75	179	146	341	155	169.07	391	227	127	122	21.3	129.86	24.34	37.7	55.692	16.19	63.7	79.4	26.94	69.6	39	74.6	68.3	87.9	64.7	64.78	0
	649	196	258	693	212	255	203	196	160	425	494	367	523	5310	828	1820	1070	4670	904	76.6	386	97	143	95.1	118	730	653	98.5	405.72	333	436	614	2100	248	433	6.176
	649.5	52.1	52.7	148	50.9	92.1	55.1	53.4	23.6	102.23	150	110.82	194.95	160	170	369	201.57	145	128	22.66	118.99	18.492	36.26	30.558	14.3	52.3	58.3	32.3	54.2	41.25	95.5	60.4	78.8	41.9	68.1	0
	650	196	182	500	164	245	178	198	204	337	454	250	439	1960	530	1380	691	1770	583	58.7	397	90.86	153	68.2	104	413.19	373	108	251	207	303	386	800	187	316	2.02
	650.5	56.1	63.8	156	88.4	94.85	91.4	86.4	49.81	157	185	83.2	154	187	147	529	227	164	99.3	25.2	125	25.52	25.2	23.99	23.84	59	66.2	51.42	57.2	27.5	71.3	54.4	55.9	62.2	69.48	0
	651	335	285	768	256	341	345	351	231	566	663	371	595	1440	744	1870	996	1410	684	88.4	612	83.8	170	222.888	159	436	412	149	261	222	378	344	695	230	410	1.9
	651.5	183	163	328	154.847	332	266	266	151.2	283	237	270	566	222	266	651	336	175	165	22.75	332	22.4	53.51	161	98.9	129.18	91	58	39.8	40.6	71.3	86.73	85.7	104.578	113	1.01
	652	281	261	575	227	365	298	273	187	466	513	365	730	746	589	1210	708	845	393	62.5	404	72	106.83	215	110	250	221	124	203	107	243	225	533	225	321	2.02
	652.5	113	115	202	99.5	186	131	153.31	89.57	229	251	177	394	214	206	426	275	320.72	144	15.56	183	18.174	46.8	80.3	47.1	81.2	55.54	70.66	55.7	28.6	93.5	73.3	213	82.99	70.9	2.994
	653	248	236	500	207	289	222	244	173	423	541	352	529	658	513	1230	739	650	425	69.7	359	90.5	138	163	120	191	203	107	155	128	374	200	369	204	324	4.688
	653.5	85.1	70.68	155	66.7	84.5	63.6	73.2	53.7	164	184	106.49	186	170	185	391	222	193	112.67	10.2	131	23.19	34.5	25.396	36.985	72	65.3	60.4	50.17	41.76	113.88	64	59.42	56.3	67.5	3.183
	654	172	189	399	201.38	233	185	199	148	457	440	228	403	452	405	973	599	445	356	55.7	350	55	104	105	98	134	149	110.87	159	111	211	160	171	159	232	4.05
	654.5	92.4	64.5	176.82	43.9	91.8	94.4	73.2	43.49	166	219	89.56	139	162	154.05	391	229	156	110	17	165	15.955	38.85	45.9	38.1	71.5	71.8	42.09	48.7	28	108	71.5	70.5	61.9	74.7	0
	655	522	355	571	351	415	855	789	651	626	525	404	615	827	509	1050	789	529	884	68.8	813	67.8	115	417	291	321	331	80.91	162	110	193	168	486	387	457	6.068
	655.5	63.32	54.8	129	46.3	56.2	40.4	49.3	32.7	117.5	191	79.6	136	147	129	347	189	127	122	15.3	116.23	21.51	26.9	35.3	25.3	93.4	67	25.4	60	49.6	83.9	83.2	71.1	73.8	60.91	0
	656	242	233	413	203	269	383	366	310	369	434	249	418	509	377	972	625	443	539	41.64	479	56.7	85.9	170	147	184	197	87.2	173	126	237	206	287	236	373	1.01
	656.5	40.9	48.4	142	45.9	74.1	32.2	58.58	54.5	114	151	81.6	167	150	171	394	257	108	131.44	15.606	96.7	21.53	51.2	30.62	12.2	48.8	68.8	39.28	66.1	40.1	96.6	86	70.1	47.82	57	1.01
	657	211.26	279	393	199	245	195	197	210	336	380	242	419	480	441	1120	634.3	423	470	67.5	302	70.8	129	116.744	211	154	157	73.3	198	143	251	217	251	190	279	2.02
	657.5	60.6	55.1	170	53.44	60.7	44.4	36.28	42.64	110	184.8	71	159	170.5	169	520	221	103	125	9.566	113.1	17.075	33.9	43.7	28.2	58	55.5	33.88	45.1	28.2	82.6	46.3	52.5	51.8	75.8	1.01
	658	240	239	426	206	303	229	259	234.02	345	469	253	446	517	411	1230	589	452	400	52.4	438	79.4	99.9	76.3	185	156	181	74.9	183	115	228	220	216	291	323	3.012
	658.5	63.3	50.8	164	47.6	76.1	78.92	63.9	51.3	153	178	94.1	177	172	160	489	229	128	88.4	19.2	115	23.6	29.25	30	27.9	64.3	50.24	47.9	45.72	40.4	66	82	65.1	57.6	71.2	5.016
	659	382	406	751	350	397	366	415	387	660	772	441	662	834	892	1660	1090	851	740	88.5	823	158	227	336	236.13	272	361.43	130	352	226	351	440	402	456	570	5.04
	659.5	101	75.8	204	85.7	214.58	106	113	60.7	235	287	241.9	456	259	196	399	261	200	159	15.7	188.79	28.2	40.41	96.7	51.5	77.9	67.2	33.3	62.5	33	64.9	61.6	81.49	94.96	91.9	0
	660	491	443	743	339	515	513	547	376	642.36	594	523	904	698	681	1340	939	561	513	42.3	824	118	144	195	263	252	251.6	112	201	130	214	275	283	405	527	0
	660.5	85.74	107	208	89.4	123	115	121	80.3	195	216	157	231	181.8	190.54	438	261	173	123	39.04	129	17.4	30.95	56.239	48.34	68	63.25	44.3	39.81	40.43	83.6	63.34	61.1	72.9	84.1	3.514
	661	300	285	582	232	330	293	334	355	526	497	385	592	658	691	1500	859	725	730	58.3	579	113	218	149	196	234.39	239	111	264	194	370	306	362	317	409	0
	661.5	62.85	54.5	165	74.8	88.92	62.2	63.8	52.7	176	212	119.28	186	146	159	386	207	105	122	13.49	145	22.5	37.3	21.7	37.8	64.7	70	52.2	65.1	34.77	78.4	58.72	56.7	72.5	51.17	2.97
	662	337	276	461	294	365	370	405	295	482	533	330	534	538	501	1070	716	495	431	54.6	523	99.4	138	70	156	214	212.74	102	284	123	282	306	239	257	301	3.868
	662.5	50.71	61.5	137	72.4	80	79.45	74.7	36.9	136.24	169	82.4	171.69	149	154	373	198	106	124	21.28	126	19.2	27.7	24.681	21.4	78	65.8	38.3	60.99	37	72.12	72.3	60	54.66	64.8	0.992
	663	443	411	617	387	580	812	763	368	598	519	405	641	972	541	1410	763	756	798	70.2	661	77	131	242	238	590	561	114	419	265	416	641	454	275	511	3.178
	663.5	230	194	306	187	190	496	502	207	341	225	177	320	221	196	437.6	306	152	208	20.46	344.67	21.29	43.5	141.1	126	146	102	36	72.9	63.4	80.5	92.4	97.2	126	102	3.04
	664	317	295	465	219	311	436	424	222	387	403.7	255	413	557	472	1040	664	445	527	53.3	459	64	122	144	136	342	294	89.1	264	137	293	349	278	207	316	1.01
	664.5	117.42	92.7	183	64.4	91.6	155	167.19	78.9	137	130	110	195	164	157	385	256	165	130	14.36	168	23.4	38.44	62.1	53.6	88.9	68.2	43.2	64.8	41.94	84.6	67.12	59.73	62.3	63.2	0
	665	225	227	571	159	276	281	247	183	370	440	261	415	731	681	1490	809	588	570	71.8	381	77.3	133.22	106	127	412	441	141	300	196	516	419	395	189	320	2.02
	665.5	49.8	52.7	216	55	67.8	58.3	51.5	45.06	147	160	94.1	124	140	235.11	551	272	98.7	126	13.78	125	23.283	31.09	27.2	22.3	51.4	53.1	42.3	55.2	46.7	109.2	75.48	50.4	54.52	62.3	1.01
	666	248	228	562	194	287	230	207	187	478	468	276.69	472	551	512	1170	622	468	417	76.73	522	90.2	202	66.16	80.9	290	293	255	247	161.69	306	301	254	220	302	0
	666.5	52.38	61.96	226	48.7	82	50.76	58.8	35.31	130.31	151	75.7	139	179	190.2	484	236	124	137	11.6	154	24.96	40.32	17.79	20	75.34	72.74	29.1	69.4	25.55	77.4	73.2	56.6	41.92	76.3	1.96
	667	239	221	481	205	250	200	231	153	510	497	299	488	1090	513	1260	689	996	437	94.3	456	108	197	80.9	81.8	242	248	201	227	141	357.3	292	450	208	310	3.98
	667.5	71.6	68.1	172	64.05	81.2	70.5	80.2	34.4	174	237	88.9	177	283	161	407	224	339	128	33.94	159	27.292	65.02	31.6	23.6	57.92	77.8	71.39	63.6	39.9	77.8	71	77.4	50.4	70.9	1.01
	668	193	171	378	167	190	200	153	134	406	403	222	367	584	417.73	948	625	570	313	52.7	341	70.8	97.4	56.009	85.713	149.77	146	142	179	98.7	260	160	264	164	270	4.04
	668.5	64.2	49	204	58.6	66.91	72.4	71.6	40.17	181	210	93.1	166.04	190	170	335	253.8	137	84.1	16.57	137	22.5	39.1	29.3	36.7	58.5	47	82.97	46.92	28.6	122.9	52.3	56.88	37.28	57.6	4.05
	669	177.11	177	397	170	221	196	189	154	362	402	269	376	763	487	1170	570	789	395	47.2	677	72.1	209	140	87.6	157	187	503	162	126	628	206	253	191	284	7.08
	669.5	56.8	36.6	146	48.05	78.6	66.3	65.9	44.6	120	168	77.28	150.3	316	118	361	213	337	110	20.9	314	22.626	107	18.806	36.9	45.68	60.94	331	51.3	40.2	348	60.4	61.2	36.9	57.7	1.01
	670	194	185	341	155.16	227	260	236	156	315	375	236	385	484	381	923	537.9	492	325	32.3	405	57.9	149	103	101	133	152	264	149	110	354	169	188	135	243	0
	670.5	84.1	74.3	161.03	81	94.3	119	97.9	66.5	157	191	98.5	165	172	131	355	244	180.19	118.47	18.1	196	24.44	58	41.3	34.9	87.3	52	120.2	62	22.28	152	58.3	43	75.5	71.4	0
	671	618	487.37	676	521	470	894	898	528	826	752	545	720	795	558	1270	895	612	636	53.09	881	64.5	121	408	329	287	229	149	192	123	255.57	230	346	355	486	2.788
	671.5	194	101	280	147	154	289	251	94.5	377	346	163	265	220	185	412	283	158.94	125	15.8	271	27.6	31.9	78.7	62.2	67.5	91.1	57	59.01	34.3	111	67.3	76.4	93.1	98.05	1.404
	672	342	305	532.31	290	325	455	454	345	553	484	328	488	538	482	1090	769	510	436	50.9	548	78.7	135.4	223	185	177	171	101.71	224	122	276	235	212	270.94	394	0
	672.5	106	116.83	199	81.1	130	138	134	72.5	216	215	120	227	181	205	420	263	183	146	18.4	183.25	26.4	57.4	67.6	63.2	83.2	85.7	33.1	69.4	37.6	107	77.4	68	106	114	2.02
	673	243	250	512	201	251	311	297	245	413	369	326	440	598	533	1150	743	563	555	73	439	75.5	133.4	146	148	211	220	115	257	160	333	264	300	243	419	3.04
	673.5	76.3	79.3	174	69	95.6	90.3	76.8	81.7	149	218	115	180	182	218	454	300	138	132	10.1	152	24.06	42.1	32.41	34.3	61.82	71.5	56.02	70.8	38.9	114	91.5	73	63.3	59.31	1.9
	674	195	184	472.5	158.72	216	201	201	173	331	354	228	378	539	430	1030	626	438	328	53.64	365	79.4	92.5	69.499	88.7	154	163	88.1	225	147	223	278	202	187	322	4.05
	674.5	71.88	62.8	210	61.7	81.56	61.4	67.3	51.4	115	177	87.5	159	185	176	458	289	129.05	126	15.2	172	15.59	30.68	25.6	27.59	63.6	66.8	37.7	60	42.8	87.3	78.6	52.5	45.5	64.7	2.02
	675	359	299	759	282	300	361	387	347	740	778	375	532	790	837	1760	1120	711	603	87.2	771	120	194	422	185	272	262	162	203	164	305	313	326.17	347	472	1.776
	675.5	111	90.5	210	103	91.1	136	128	74.5	232	233	136	183	207	169	457	261	154	138	27.45	246	24.1	59.17	41.81	38.9	88.5	64.34	83.5	52.3	38.6	115	85.8	58.6	59.8	65.4	1.01
	676	425	395	893	421	486	440	426	374	545	1050	407	813	721	681	1680	1150	749	623	115	1080	277	256	177	114	332	498	230	531	266	535	645	230	332	503	8.16
	676.5	67.7	65.3	160	51.1	54.3	72.8	51.7	44.84	162.82	189	82.25	138	148	168	372	227	127	106	21.1	146	26.5	33.7	21	39.3	60.7	62.3	37.25	44.2	40.47	82.4	71.9	69.6	66.67	53.8	3.95
	677	325	335	745	319	359	323	381	295	448	612	350	631	968	662	1560	1020	965	613	83.4	907	154	269	420	148	232	248	335	386	171	1340	420	265	280	409	3.93
	677.5	65.6	49.34	123	57.63	48.3	44.27	43	30.64	123.26	198	82	155.09	303	152	374	224	269	104	24.6	237	17.39	66.8	24.7	25.26	58.3	60.6	126	47.16	42.25	605	75.21	50.5	44.4	53.3	1.404
	678	260	240	486	231	263	316	264	234	460	538	300	486	664	496	1110	715.07	646	416	46.31	729	101	185	147	112	240.37	232	248	273	122	570	368	184.9	211	331	4.006
	678.5	78.3	69	165	62.9	82.6	104	93	50.45	178.19	215	95.7	190	266	155	406	194	258	131	24.1	294	30.56	71.5	29.44	28.82	83.1	74.1	102	61.4	44.6	275	85.1	52	45.9	71.1	0
	679	234	219	471	197.02	274	258	233	221	435	490	291	507	754	498	1230	817	722	913	80.2	543	79.25	173	140	152	306	329	152	377	281	628	396	434	238	347	5.83
	679.5	66.7	51.1	139.62	51.2	71.4	69.9	73.01	42.5	150	206	87.4	157	180	141	323	241	169	117	13.91	164	13.69	56.8	21.626	22.89	54.6	72.2	64.1	45.8	37.6	156.51	65	59	47.3	56.8	1.01
	680	214.76	178	452	183	198	195	191	171	401	409	248	384	513	483	1070	632	484	488	52.4	416	65.9	112	78.2	104	196	190	169.96	255	174	276	292	237	195	270	2.168
	680.5	69	66.8	223	79.1	75.32	71.3	84	54.9	191	240	99.2	187	216	233	450	306	167	125	18.19	168	27.239	41	26.3	33.9	69.8	69.2	48.4	48.58	34	119.5	57.8	60.49	52.3	67.4	6.076
	681	224	266	505	215	278	270	245	197.17	417	480	305	451	622	550	1500	734	538	512	48.14	403	59.3	105	198	143	218.44	202	114	220	165	338	268	289	230	369	1.01
	681.5	81.9	71.7	231	55.7	71.9	102	105	89.4	210	220	110.88	167	157	203	396	264	122	141	12	158.98	25.97	35.8	70.4	62.8	52.9	62.6	39.2	57.1	44.4	122	82	50.7	79.3	92.4	2.626
	682	164	194	381	176	190.69	164	195	155	320	349	198	371	429	410	1090	582	382	425	41.7	321	65.4	79.3	113	102.71	140.41	153	86.9	187	111	233	142	208	189	252	0
	682.5	69.9	52.2	170	65.28	80.3	78.8	80.3	47.26	171	180	89.96	154	156	176	372	215	126	171	24.87	143	14.3	33.8	38.81	31.8	51	48.2	31.2	70.68	39.3	73.3	63.7	65.2	59.7	41.9	0.806
	683	813	613	898	711	655	1090	1100	598	1260	917	777	915	1000	841	1520	1220	619	677	73.3	1220	73.9	144	218	340	367	331	141	173	114	213	209	377	434	444	2.332
	683.5	104	67.37	210.9	78.6	92.7	91.5	80.3	44.7	210	242	106	175	191	158	453	230	142	116	15.621	175	35.32	42	20.43	41.2	55.37	60.75	57.9	47.7	37.6	95.9	68.8	51.3	72.11	71.7	0
	684	396	308	555	339	395.97	494	478	287	664	463	412	557	631	553	1140	778	470	448	42.5	694	76.63	116	89.4	214	251.84	180	101	151.2	94.3	209	198	237	278	345	4.172
	684.5	79	55.1	163	68.5	75.2	85.8	98.5	47.9	174	169	111	153	169	164	354	240	116	99.1	24.68	175.56	40.6	28	14.4	50.45	66.4	68.27	38.58	40.2	50.8	95.52	59.9	57.8	60.2	73.01	1.01
	685	278	237	483	281	262	324	306	250	441	481	345	490	534	460	1130	661	476	446	59.06	496	84.56	135	120	135	222.44	202	108.89	167	108	225	191	212	216	289	2.958
	685.5	56.69	50.02	160	50.3	65.19	57	51.8	47.1	151	169	76.9	163	125	151	351	218	94.8	113.58	19.33	127	26.39	36.2	15.365	29.64	81.6	78.9	67.8	50.8	25.4	79.1	52.1	49	42.2	51.6	2.998
	686	183.5	175	322	170	190	191	199	146	353	375	247	345	562	425	966	476	522	333	45.8	506	57.8	130	52.3	95.6	184	176	119	144	110	529	231	197	188	211	1.898
	686.5	101	71.6	149	70.5	119.3	83.5	68.9	42.609	169	203	142	319	213	128	435	235	212	94	14.232	251	24.4	53.6	16.18	30.16	68.1	83.1	79.22	77.5	40.9	270	103	52.9	73.69	53.2	4.942
	687	243	263	409	219	269	253	275	214	372	441	331	546	685	508	1160	641	638	743	62.58	527	63.7	193	95.7	117	546	485	141	365	243	493	648	323	188	326	1.612
	687.5	99.2	92.06	188	63.8	108	87.4	79	72.3	172	233	116	220	268	190	433	239	215	339	12.9	242.35	24.3	76.6	24.84	39.5	304	269	52.24	183	102	199	339	129	62	75.9	1.01
	688	170	170	447	173	194	169	205	146	327	373	243	382	607	419	1050	568	510	459	50.6	492	73.7	152	84.67	88.7	305	270	178	247	150	350	366	219	187	262	2.02
	688.5	63.2	57.5	202	59.8	55	74.9	74.3	31.3	146	213	88.5	143	236	190	444	283	211	158	29.16	190	14.5	51.1	19.5	34.35	123	98.7	76.5	102	50.4	152	125	62.57	46.3	73.8	1.01
	689	304	344	569	304	339	359	366	345	569.74	426	345	534	2520	675	1270	884	1850	1460	86	2270	115.61	543	165	182	882	818	757	786	517	1150	1160	772	291	571	0
	689.5	77.96	73.5	190	77.55	100	83.5	93.08	56.3	203.47	210	132	213	168	194	399	274	178	127	12.73	192	36.61	49.1	37.4	39.3	65.7	84.03	70.28	67.3	46.28	82.8	78.03	52.8	63.65	62.6	2.02
	690	210	202	420	175	240	212	191	167	397	462	280	459	996	420	996	649	913	603	66.37	912	74	291	77.9	102.38	363	339	334	369	201	590	484	360	190	362	2.354
	690.5	66.9	57.6	148	64.61	77.3	46.75	65.11	27.68	166	212	84.08	166	152	135	340	218	147.19	132	23.05	150	26.88	54.3	16.53	22.6	46.06	48.9	34.67	65.9	41.5	95.2	59.6	56.26	62.28	46.05	0.702
	691	225	217	411	180	229	229	204	163	397	490	291	387	769	464	1080	685	765	696	63.9	585	81.93	179	76.6	129	334	310	179.88	292	194	384	392.41	368.86	197	321	4.236
	691.5	50.46	55.53	138	56.47	55.5	50.31	50.9	36.84	140.08	200	64.1	154.92	132	131	365	192	132	103	16.4	129	15.8	43.7	18.3	27.4	50.6	62.4	49.5	53.7	34.2	72.6	69.15	55.83	37.8	73.6	2.02
	692	202.5	172.3	374	196	209	159	175	143	514	441	245	392	475	428	944	599	476	401	59.2	434	81.1	120	53.578	103	193	186	87.9	204	153	271	255	241	198	271	3.882
	692.5	64.4	63.91	157	79.5	53.9	58.9	59.76	42.2	273	266	107.95	156	129	148	377	223	144.81	130.4	27.04	189	30.4	31.7	18.6	29.9	69.1	68.6	41.73	53.1	39.5	80.3	65.9	49.2	58.1	67	0
	693	217	291	460	238	273	256	243	210	534	526	380	534	698	519	1160	776	555	516	77.3	555	95.4	156	334	151	232	222	115	219	133	274	214	241	269	403	5.08
	693.5	50.4	47.4	156	69.24	52.8	73.2	53.7	39.5	147	244.63	81.3	159	136	165	347	232.92	153	106	11.7	181	22.74	51.1	16.7	15.81	70.76	61.01	27.3	63.5	40.29	86.9	66.6	53.85	55.2	53.5	3.036
	694	193	179	433	172	193	199	163	161	342	391	245	399	429	498	964	615	366	325	45.785	358	85.67	140	109	99.9	167	150	86.7	142	104	202	202	143.93	166	278	0.702
	694.5	65	51.5	149	65.08	105.58	59.6	45	53.9	168.7	209	139.74	248	149	170	431	213	93.5	105	28.55	151	28.9	48.6	23.1	23	77.5	69.5	26.8	61.2	33.8	90.9	53.9	54.7	54.1	72.7	2.476
	695	248	293	647	215	330	301	293	229	661	578	375	635	878	655	1630	888	776	898	64.4	648	79.7	182	132	125	409	374	127	413	257	661	408	441	281	394	0
	695.5	131.19	126	225	69.1	97.6	101	121	82.9	221.58	219	118	230	262	193	502	266	206.88	197	20.5	225	32.35	62.13	21	27.5	158	188	60.7	120.04	74.2	234.11	201	85.4	75.9	78.8	2.02
	696	704	1310	1060	599	626	1300	1530	1200	1230	552	521	804	1020	877	1560	1100	1210	1490	59.5	1210	91.2	354	331	736	612	497	143	360	278	462	644	411	846	672	1.01
	696.5	437	864	619	317	302	785	938	791	698	328	263	472	415	523	680	510	525	867	22.98	636	39.55	170.32	209	449	374	257	78.7	158	138.27	188	351	177	543	322	1.01
	697	451	731	731	343	411	708	864	663	811	606	419	640	801	722	1620	878	891	914	80.8	692	82.2	230	200	379	396	350	154	275	186	307	383	325	532	516	2.044
	697.5	150.64	298	308	160	170	253	303	240	296	218	162	305	237	269	513	297	243	327	18.6	266	23.38	74.4	79.68	141	177	126.53	49.3	68.6	84.5	118	143.32	82.8	182	128	4.396
	698	300.23	331	443	255	291	318	356	247	545	423	327	504	469	449	968	613	485	404	58.3	507	57.5	145	73.4	100	204.44	192	132	190	112	200	214	165	223	296	3.04
	698.5	156	149	228	112	116	161	175	77.1	264	226	145.9	315	158	197	372	241	145	151	34.84	221	25.7	41	24.59	40.41	96.5	76.9	70.9	32.4	31.74	91.78	56.16	55.8	84.5	79	1.776
	699	323	235	499	288	292	331	377	234	536	629	337	554	602	494	1150	742	554	409	64.2	476	67	109	78.658	120.83	192	180	105	146	111	187	149	228	226	316	2.02
	699.5	78.19	61.7	134	61.77	58.8	88.66	77.9	61.2	175	185	91.9	169	108	159	387	186	129.5	82.9	21.324	162.9	26.1	40.1	10.214	26.8	51.4	59.99	47.27	44.7	21.23	72.28	60.2	52.3	50.45	61.89	1.01
	700	188.42	177	334	176	224	186	186	118	377	481	261	385	467	385	1020	582	374	295	43.9	356	48.5	71.2	36.5	84.3	120	140	78.2	142	82.7	164	145	148	145	237	1.404
	700.5	68.4	52.7	175	59.9	57.7	54.8	59.26	34.5	139	220	84.52	140	145	152	377	230	124.35	80.6	30.07	130.7	30.05	53.86	8.037	32.8	78.1	51.4	36.6	45.6	32.87	82.7	66.7	48.7	36.6	68	2.02
	701	229	200	407	178	251	205	189	147	399	474	281	416	2150	425	999	602	1490	372	74.87	3030	72	375	81.4	127	176	166	138	180	92.1	193	188	199	180	252	1.01
	701.5	74.4	57.4	140	66.6	74.8	70.5	49.18	42.16	162	242.5	77.3	174	181	153	351	232	158	120	24.3	192.36	18.77	46.3	16.8	27.28	53.53	67.62	85.6	51.2	36.8	70.4	75.9	57	44	39.9	1.01
	702	199	181	408	132	202	193	193	155	346	338	205	326	1020	430	1060	551	715	290	47.5	1310	61.6	199	71.6	85.9	147	115	108	317	105	192	393	139	184	273	2.02
	702.5	51.7	48.9	158	70.03	77.5	81.2	62.3	58.63	162.6	203	62.1	147	114	190	385	236	146	110	14	155	18.55	42.9	19.816	23.3	55.8	59.1	44.78	54.1	27.23	82.7	64	52.46	67.37	64.21	1.01
	703	194	251	495	211	191	230	210	161	458	443	228	407	627	491	1130	745	588	379	71.5	692	64.6	177	80.8	95.32	189	204	117	269	122	210	324	201.26	224	293	2.02
	703.5	83.7	78.5	246	73.4	70.7	81.9	83	81.1	230	266	118	207	164	215	415	231	162.99	134	20.6	161	31.19	69.6	42.59	35.61	86.16	73.8	42.1	72.29	39.4	77	81.7	49.8	86.6	99.8	1.01
	704	647	652	987	549	417	752.88	720	539	1610	1010	483	611	739	751	1410	950	915	734	65.8	859	82.41	182	165	425	313	309	100	313	194	381	431	252	664	436	5.2
	704.5	327	338	547	266	231	415	408	274	862	523	242	326	363	340	620	483	428	381	20.3	433	35.4	68.4	101	220	187	175	53.54	97.6	95.9	191	198	109	316	193	1.776
	705	409	525	810	440.03	398	568	550.44	549	789	652	470	611	2690	886	2070	1190	2360	1770	76.2	2150	111	844	182	293	857	886	460	1340	695	1910	1710	1120	520	631	3.89
	705.5	138	118	273	131.5	75.6	144	166	92	290	234	142	212	199	177	422	324	216	148	22.97	200	31.33	50.65	40.1	80.7	103	77.4	79.7	71.2	44.8	114	91.9	79.6	146	88	0
	706	360	378	627	349	368	339	375	283	667	668	337	614	1030	541	1260	746	897	780	71.6	957	126	322	88.55	115	392	445	219	526	277	688	662	477	325	354	3.03
	706.5	135	110	227	115	115	157	119	79	349	310	151	230	154	196	354.2	217	171	110	27.31	244	20.9	39.2	26.44	45.99	73.1	71.2	59.6	57.51	52.47	74.1	75.7	59.9	88.4	93.5	1.612
	707	3710	5640	4930	3070	2970	5400	6290	5800	4830	1840	2960	3700	4130	4420	5190	4500	4670	5720	248	5540	431	1380	1390	2880	2460	2220	624	1520	1180	1170	2790	1590	3940	3130	3.04
	707.5	92.4	93.2	185	66	67.9	77.1	82.8	59.1	179.7	180	66.8	170	147	164.37	360	243	161	154.3	22.2	125	27.4	39.4	22.87	27.07	81.81	88.6	44.2	61.7	42.15	88.9	60.2	72.8	57.3	85.2	0
	708	1380	2220	1990	1120	1080	1900	2140	1980	1780	865	1060	1470	1560	1780	2430	1830	1810	2040	128.88	1970	212	572	447	914	1020	795	261	615	461	529	1090	642	1450	1270	3.03
	708.5	85.2	70.9	194	55.4	106	83.5	89.3	63.4	171	183	133	178.1	146	181	332	235	122	128	21.945	143	31.92	34.6	24.7	42.94	70.5	81.5	37.9	45.6	29.55	90.6	62.6	71.6	56.9	57.4	1.9
	709	876	1160	1520	686	721	972	1220	1010	1240	779	669	1200	1090	1420	2090	1520	1190	1290	87.33	1270	150	397	232	530	682	584	257	448	355	484	690	454	835	856	3.04
	709.5	88.7	64	157	61.87	109	71.7	65.1	44.3	160	207	117	215	140	161.3	372	248.7	148	134.52	23.5	144	27.98	48.7	30.43	29.77	65	75.7	71	59.39	38.98	117	52.7	68.9	62.94	63.4	1.612
	710	335.8	394	647	286	309	369	406	348	574	496	343	631	517	627	1240	836	616	515	71.1	587	82.2	212	83.2	166	259	249	153.7	247	159	248.9	360	227	303	400	1.9
	710.5	89.4	85.1	153	68.85	78	71.8	56.8	51.4	199	197	105	163	159	165	429	188	167	103	24.84	155	32.79	61.1	12.1	18.3	80.1	57.3	54	59.5	39.45	93.36	77	45.3	58.5	71.1	3.882
	711	287	299	556	255	262	250	231	207	522	498	296	539	628	586	1240	790	574	544	55.7	401	79.8	148	74	128	241	233	120	203	149	235	256	264	281	341	3.04
	711.5	78.8	64.3	158	75.3	99.7	75.7	71.6	54.9	198	237	102	168.94	137	160.56	392	236	120	106	21.29	123.7	29.51	33.8	26.054	41.2	74.58	71.33	61	64.4	44.05	79.2	81.9	54.01	70	92.2	2.02
	712	179	189.33	386	163	208	185	189	130.82	359	416	217	376	460	354	987	579	410	327	39.8	286	74.8	90.4	51.775	107	141.91	166.91	74.65	175	91.3	179	201	175	208	243	3.97
	712.5	87.41	72.1	170	70.02	68.5	79.59	74.2	37.92	183	218	84.3	161	113	158	338	225	122	97	13.229	123.73	25.89	34.34	22.137	27.6	56.5	49.7	38.4	47.1	24.6	63.41	69.6	41.9	69.2	86.4	0
	713	222	219	415	208	228	237	255	211	510	482	268	386	560	464	1040	582	538	393	76.5	383	60.3	120	83.744	105	177	169	107	152	106.04	234	190	324	244	359	1.01
	713.5	79.5	76	169	64.58	79.5	89	113	70.7	216	227	75.8	163	134	164	349	248	145	111	24.27	147	22.95	44.4	30.6	32.7	45.3	46.37	56.72	44.77	23.4	131.9	68.85	86.4	58.69	63	1.01
	714	156	146	283	145	171	183	162	128	358	329	202	329	468	376	852	463	366	271	54.3	304	70.7	86.9	55	82.4	111	108	74	119.08	88.8	196.6	157	206	143	274	1.01
	714.5	66.3	53.84	144.8	63	59.98	67	58	45.9	146	172	87.88	131	140	136	316	194	130	98.8	20.63	105	22.4	42.01	29.612	22.91	46.9	54.8	39.08	48.5	27.8	101.3	54.3	40.9	46.8	60	4.916
	715	249	169	357	168	207	246	178	140	376	498	259	371	545	412	1040	566	525	298	69	415	61	127	97.1	78.9	123	162	72.1	153	90.1	182	170	202	171	292	2.956
	715.5	70.3	53	169	79.3	61.43	61.8	81.95	46.34	151	158	75.75	163	140	157.92	400	208	136	86.4	23.63	140.3	24.82	48.12	29.29	35.509	58.27	47.9	33.4	50.2	21.616	86.9	72.7	48.06	41.3	69	1.01
	716	166	141	325	164	184	163	199	128	298	384	230	331	456	364	892	522	430	217	36.4	350	63.5	101	68.5	77.7	122.1	107	99	135	73.4	171	143	173	154	203	1.01
	716.5	68.3	57.2	170	62.1	62	69.93	44.5	41.93	149	170	73.8	164	171.66	158	339	221	177	115.89	11.9	163	26.51	32.09	32.5	27.4	47.8	56.88	48.9	32.82	27.9	69.8	57.5	54.6	58.1	79.6	2.02
	717	220	184	494.3	207	228	204	212	184	427	429	282	463	4130	495	1170	684	3040	345	89.6	5450	79.3	1224.1	87.8	89.7	146	147	154	170	109	246	192	218	207	282	1.01
	717.5	86	49.7	150	63.2	71.27	61.35	54.4	52.9	167	187	105	208.85	161	166.36	400	193	130	89.5	33.1	130	22.3	47.05	33.69	33.75	65.2	49.7	60.2	42.61	22.84	65.3	60.73	50	61.31	66.6	0
	718	173	181	393	148	189	167	130.55	128	409	396	234	364	1720	406	963	568	1310	277	61.3	2090	67	503	52	61.9	139	137.2	141.2	136	87.04	229	183	157	155	223	4.236
	718.5	71.13	74.1	174	62.1	85.1	71.14	71	45.12	161	212	106.64	169	177	145	376	196	142	90.4	21.74	150	23.1	52.9	29.317	35.64	68.5	62.1	63	45.9	23.33	105.1	59.7	39.1	51	70.9	2.02
	719	205	181	446	192	202	188	186	158	411	477	272	432	1080	492	1210	709	971	361	92.4	1210	90	337	75.84	83	137	139	120	181	107	232	237	211	223	319	3.04
	719.5	64.4	48	137.53	74.5	87.7	75.8	74.99	47.2	140.52	205	94.7	153	150	127	364	214	120	110.4	27.36	135	28.4	30.6	24.48	34.7	52.1	59.4	40.8	47	47.11	96.7	61.8	50.1	69.1	75.9	3.03
	720	189	168	349	167	189	183	200	142	349	367	198	310	570	387	868	560	509	268	54.74	504	73.8	159	62.84	74.3	115	132	101	150	79.2	178	159	162	201	260	1.01
	720.5	86.3	79.7	169	85.43	112	125	146.82	72.3	195	242	121	196	142	173	401	223	131	98.7	16.337	156	25.53	45.1	40.9	41.9	53.5	56.44	52.8	49.5	37.36	85.5	57.22	51.4	67.7	94.8	1.01
	721	267	226	409	213	260.4	277	278	227	416	473	292	464	581	483	2130	705	532	385	84.3	418	77.8	136	100	133	165	168	115	165	116	196	223	269	248	340	3.04
	721.5	76.9	64.6	150	88.73	88.1	112.48	113	65.96	169	216	132	185	180	149.66	333	198	137	112	19	158	17.3	40.7	34.3	32.55	58.2	60.11	52.1	48.08	34.23	99.2	70.7	75.1	76.78	73.8	0
	722	178	156.39	313	146	173	148	165	152	355.1	361	171	311	376	331	1180	495	362	300	50.5	292	85.41	85.8	55.8	78.46	95	140	86.8	130	95.2	185	176	155	170.3	259	2.02
	722.5	54.5	54.6	143	49.9	72.2	62.22	54.3	63.4	154	193	84.9	140	148	142	358	217	130	120	20.19	100	25.2	52.07	21.13	36.3	60.5	44.1	36.1	36.1	34.54	58.9	67.5	68.27	77	89.8	1.01
	723	1500	2370	1880	1280	1370	2210	2650	3670	2190	1550	1240	1610	2280	1550	3040	2030	2890	2890	110	2330	186	727	828	1810	719	752	181	915	584	856	1330	1050	2920	2920	4.04
	723.5	84.32	53.5	180	50.1	85.9	71.1	73.9	51.18	148	197	75.7	126.99	133	156	359	186	133	118	11.19	143	28.26	30.3	28.2	33.95	56.6	54.49	51.4	52.26	29.1	90.26	65.3	58.2	55.2	78	1.01
	724	478.2	827	729	407.69	497	698	817	1110	727	702	481	735	863	781	1620	989	1020	1000	61.55	831	86.7	278	253	560	254	294	141	353	241	382.21	477	395	862	948	0
	724.5	66.3	47	147	61.5	72.7	51.62	38.74	53.17	139.17	167	83.1	149	138	157	412	221	141	115	26.4	110	21	27.29	34.9	21.03	46.6	67.3	87.4	44.1	27.71	76.55	55.2	56	54.2	70.17	0.723
	725	483	527	577	359	433	562	686	840	692	593	462	679	1080	638	1420	901	1080	934	73	724	93.4	292	184.67	319	266	271	186	380	241	371	476	329	674	767	5.206
	725.5	67.2	57.7	161	46.4	63.3	42.3	42.8	55.7	139.05	157	114	157	144	137	396	224	148	108.47	30.04	109.46	20.2	46.84	15.7	26.1	71.49	58.4	57.3	51	38.2	108.75	75.47	62.1	35.9	63.35	0
	726	215	208	372	185	240	225	247	267	344	370	240	389	692	444	959	570	667	431	57.8	389	67.9	160	89	146	151.82	155	147	206	119	279	240	219	240	344	1.01
	726.5	49.5	39.3	123	59.9	58.1	37	57.18	35.4	123	143	67.6	130	175	149	373	229	161.9	112.5	12	129	21	35.6	19.89	32.1	32.68	47.8	82.69	51.6	21.68	117	70.02	60.9	40.6	62	1.01
	727	202	246	415	183	265	221	188	206	473	431	268	396	592	453	1080	627	548	395	63.7	420	75.7	138	94.2	93.7	119	167	95.5	183	146	264	207	234	264	365	2.02
	727.5	65.34	52.6	129	54.7	87.6	63.23	63.3	41.14	140	205.1	72.11	152.18	147	149	330	253	122	121	22.83	104	21	33.56	23	29.7	63.5	46.2	56.32	70.41	25.7	75.7	47.6	43.8	55.5	71.15	0
	728	133	163	308	128	177	140	147	99.3	328	400	196	350	449	370	845	520	411	316	60.93	267	51.5	92	56.8	75.3	110	120	83.6	135	76.4	185	170	193	173	267	7.08
	728.5	69.2	38.5	116	72.5	89.55	61.8	70	40.4	120	211	73.2	150.62	195	132	337	240.84	159	98.3	10.01	131.02	20.33	37	31.3	23.3	60.2	47.9	41.5	43.2	30.23	107	50.9	57.9	71.9	74.54	0
	729	185	181	359.98	160	236	191	215	144	343	440	228	384	503	428	1020	543	471	302	70.5	311	74.8	110	90.1	90	147	146	108	135	102	209	147	194	182	264	2.02
	729.5	49.79	55.76	143	50.5	76.39	68.54	74.5	39.01	133	175	97.1	189	131	134	348	216	165.5	83.8	13.5	142.3	22.61	35.2	37.6	21.4	30.2	31.24	62.41	31.78	24.5	100.7	46	38	67.48	54.4	0
	730	159	133	279	143	167	142	150	108	330	328	182	340	368	376	819	476	338	283	67.9	266	61	85.6	50.4	61.98	104	122	95.5	133	71.1	169	162.9	163	157	253	2.02
	730.5	58.3	52.8	133	41.84	53.8	42.6	49.3	32.24	162	201.2	83.8	166	140	122	325	199	98.9	109	17.277	123	25.6	40.1	19.2	22.37	43.4	47.2	36.5	66.86	27.3	100.77	57.31	49.9	51.1	56	2.02
	731	182	148	314	158	204	185	173	146	310	356.03	238	349	501	406	1050	526	464	326	79.8	350	70.6	134	59.45	69	141	124	97.2	132	90.5	191	182	182	156	299	1.01
	731.5	37.7	38.8	135	45.5	69.3	39.3	43.9	36.42	107	159	74.8	123	144	142	372	196	128	104	25.4	120	24.1	37.72	28.3	18.64	51.2	51.1	51.66	44.64	36.64	71.19	61.9	56	47.66	62.7	0
	732	211	145	341	147	195	206	184	122	287	369	222	365	352	364	1020	521	334	269	48.7	336	71.9	113	47.3	69	112	109	96.7	140	96.7	131.3	150	139	167	257	2.02
	732.5	95.54	65.5	181	65.94	73	116	91.6	45.5	144	198	85.6	167	180	152.1	472	212	113	109	18.51	139	19.1	44.48	33.6	26.5	72.92	56.8	43.9	36.1	35.9	68	65.97	47.9	60.2	72	0.888
	733	204	217	560	208	243	239	200	165	418	435.58	285	434	706	605	1220	781	621	350	78.2	412	71.3	121	59	97.3	158	118	136	187	128	246	222	251	181	283	3
	733.5	67.2	71.1	261	66.2	77.2	70	58.3	38.73	172	183	101	162	153	233	449	280	148.1	87.32	12.38	143	38.22	63.5	25.42	24.8	47.8	56.5	70.1	47.78	49.3	56.7	62.89	62.6	66.1	74.1	0
	734	262	259	508	210	219	225	247	181	438	356	243	391	410	506	1020	674	396	315	60.83	451	57.4	143	44.5	68.62	157	119.69	94.4	136	101	174	232	171	213	253	2.02
	734.5	97	166	239	106	109.94	125	122	91.5	241	199	119	217	143	196	431	243	174	140	19.5	199.74	28.9	74.5	22.2	24.9	78.2	51.9	58.6	57.8	32.8	135.9	90.47	59	74.9	65.7	1.01
	735	278	296	502	253	315	257	283	179	553	475.1	347	511	654	500	1200	761	655	419	147	513	115	183	44.6	93.6	183	169	195	166	112	253	237	235	235	308	1.982
	735.5	82.4	68.8	175	58.99	61	56.6	78	58.1	153	154	101	136	171.7	160	419	200	176	117.7	18.68	157	18.4	41.94	22.3	24.5	65.26	39.5	51.06	53.1	43.21	101.75	61.8	45.77	58.26	75.2	0
	736	196	155	353	159	209	163.03	152	129	315	377	241	371	512	356	837	463	415	296	71.8	351	71.8	109	40.43	68.777	110	130	101	144	108	173	190	175	175	242	2.02
	736.5	48.2	46.3	120	57.4	67.32	51.64	39.8	38	119	171	71	151	162	127	309	163	149	89.6	14.85	87.5	13.99	30.4	19.3	16.1	48.2	48.33	40.26	49.9	37.81	63	38.9	60.1	40.2	70	1.01
	737	203	207	374	165	267	161.4	161	196	388	396	267.7	404	595	453	1090	655	599	400	65.7	364	61.5	146	47.3	83.8	153.65	192	112	196	127	211	202	250	206	390	1.612
	737.5	60	45.5	128	43.4	62.2	42	48.2	35.2	102	163	80.3	125.62	119	130	319	254	110	127	20.6	104	20.7	30.15	15.2	24.39	47.5	52.8	34.42	49.8	37.3	52.9	64.7	44.6	50.9	52.2	0.888
	738	156.71	126	281	164	179	150	138	152	279	327.4	179	370	409	363	879	504	363	275	48.99	263	59.3	91.3	49.3	78.9	139	133	89.6	133	97.3	171	195	168	162	279	1.898
	738.5	50.6	54.1	134	44.3	59.4	45.5	58.36	31.2	112	158	58.1	145	126	155	380	210	74.2	90.25	24.19	92.5	21.77	21.45	45.2	16.5	57.7	60	29.48	57.36	35.9	65.1	51.5	45.89	64.64	42	3.138
	739	235	231	360	191.95	243	278	247	204	344	368	250	433	491	421	1140	601	495	354	56.4	340	52.188	138	96.1	111	194	216.5	96.1	180	130	234	255	237	220	403	2.02
	739.5	72.7	65.5	156	60.98	79.65	92.7	71.2	36.92	149	185	98.6	133	159	128	374	203	101.6	105.31	22.22	112	24.8	35.02	46.06	28.6	58.9	49.2	30.22	52.94	26.29	79.8	62.9	51.82	34.8	53.6	0
	740	177	148	353	144	203	182	186	109	270	300.07	200	288	380	357	880	481	361	283	50.2	286	42.2	95.8	73.33	62.4	145	134	89.2	207	88.2	157	193	159	183	268	2.02
	740.5	66.59	52.1	145	72	62.4	81.7	66.1	45.92	161	182	84.34	154	149.38	155	425	199	125	87.9	15.41	152.67	19.59	37.37	24.1	31.04	47	48.99	28.36	53.32	29.1	84.8	58	59.9	49.56	48.2	3.04
	741	284	271	689	278	345	333	391	226	624	463	282	481	651	670	1400	887	501	445	62	456	75.11	112	166	147	181	187	115	163	98.7	220	201	208	258	346	3.718
	741.5	89.3	81.6	315	76.34	77.5	76.1	55.19	61.91	170	201	118.56	167	141	252.64	553	310	111	105	22.07	129	23.4	40.3	35.01	41.68	71.22	49.3	60.2	45.2	24.7	74.13	51.9	57.3	75.2	56.83	0
	742	214	189	488	187	219	230	203	148	615	496	286	360	560	446	908	577	427	330	45.1	335	49.2	108	69.2	84.9	152	130	108.2	121	90.6	173	218	213	157	261	0
	742.5	93.5	73.9	234	97.4	76.7	86.2	86.4	59.6	286	268	139	164	154	201	386	216	161	113	31.99	170	29.69	39.8	21	31.509	62.3	63.39	42.76	77	39.4	86.48	65.8	41.7	58	49.8	0
	743	213	177	371	179	215	161	168	144	393	390	256	363	562	413	884	582	543	328	60	331	48.9	84.6	57.8	74	151.48	130	86.4	152	93.9	215	180	231	169	323	4
	743.5	62.9	37.3	149	52	90.7	32.47	62.7	48	153	176	90.1	129	122	124.1	312	192	141	108	15.62	127.66	19.357	33.4	15.35	18.53	58	60.3	21.3	45.7	42.8	106	65.9	44.04	38.2	58.5	0
	744	145	124	274	131	159	141	126	104	254	329	172	347	403	298	873	463	337	279	29.5	291	53.2	87.9	34.1	56.68	105	141	56	139	90.5	150	154	184	121	226	1.01
	744.5	60.3	58.9	169	58.15	88.2	84.29	60.3	40.97	152.26	200	91.3	167	129	136	347	205.3	122.4	137	17.984	135	21.6	30.91	9.728	27.16	112	79.6	23.8	87.2	38.5	105.3	107	67.82	50.4	53.3	1.01
	745	174	177	302	199	188	171	188	136	336	359	216	351	397	347	1020	473	447	372	70.2	285	55.8	114	58.2	75.2	145	171	88.65	166	112	198	223	166.82	148	260	0
	745.5	58.69	32.3	125.7	46.3	60.2	48.5	45.17	34.8	131	166	60.97	149	110	139	351	198	146	137	14.2	100.8	18.15	27.6	19.26	20.8	63.3	81.1	33.12	57.25	32.94	110.09	71.3	44.1	43.45	50	1.01
	746	147	133	292	117	183.21	145	121	100	282	270	181	285	398	338	821	438	349	267	42.8	234	43.5	90.6	34.4	47.5	113	115	98.5	121	75.7	160	146	134	119	214	1.01
	746.5	55.7	46.13	141.95	53.2	72.3	45.34	42.8	36.4	104	177	74	132	126	137	363	181	129	97.1	10.9	89.8	13.53	33.6	22.4	18.9	49.6	50.32	33.9	54	30.9	83.9	55.4	43.22	41.97	41.5	3.036
	747	261	211	420	199	254	212	227	174	467	366	315	410	807	416	1000	541	658	344	68.6	432	71.7	151	68.7	97.1	148	134	110	150	115	214	225	213	226	349	1.01
	747.5	54	57.2	152	54.03	93.7	48.5	47.9	40.7	125	175	76.25	160	185	137.4	357	215	148	102	22.5	128	22	31.67	34.4	24.4	58.4	61.81	22.57	50.8	31.31	67.1	71.3	44.702	43.1	63.9	0
	748	195	166	337	152	190	180	156	137	302	325	209	368	532	339	835	468	486	263	47.2	345	73	89.79	55.8	69.8	119	118	100	123	68.4	136	171	168	156	243	0
	748.5	65.6	46	157	63.06	81.6	63.34	67.83	38.2	146	186	65.3	126	188	133	382	220	126	90.2	25.3	93.2	17.1	38.1	17.98	18.2	47.4	55	51.24	41.04	37.62	60.2	60	64.3	35.2	67.94	1.776
	749	285	223	469	223	220	248	234	216.5	502	462	286	406	639	522	1120	698	559	436	87.7	460	93	195	78.4	119	163	171	125	150	121	232	211.3	225	247	329	1.01
	749.5	59.6	44.97	172	56.1	79.9	54	55.63	31.7	137	156	94.6	146	130	189	376	209	135	85.7	29.68	127	14.1	32.79	25.6	23.03	48.3	52.61	46.3	41.5	45.58	112.7	53.6	49.1	50.79	70.3	0
	750	188	161	385	163	164.58	174	164	124	347	340	244	401	706	427	917	576	709	317	49.8	549	63.1	195	84.4	89.9	128	109	418	147	76.8	524	176	152	169	235	1.01
	750.5	66.43	38.8	148	57.1	65.1	59.3	84.42	30.6	117	170	87.3	137	266	147	365.8	193	314	113	15.26	329	35.61	110.22	46.5	29.85	60.1	43.4	240	36.3	39.93	334	54.1	56.1	29	59	3.03
	751	250	265	533	219	263	213	246	204	468	465	340	559	752	570	1290	706	715	449	105	584	119	232	77	96.9	203	244	296	234	159	379	283	238	254	332	2.02
	751.5	60.6	68.5	131	57.5	55.6	59.3	59.4	32.5	136.34	173	88.2	137.4	159.69	137	311	173	162	112	13.85	190	16.53	43.4	36.4	19.2	63.88	60.6	88.3	25.44	35.72	136	67.42	59.5	58.2	63.1	0
	752	182	147	349	145	169	172	170.4	120	311	377	241	367	400	355	953	527	382	296	51.8	278	67.2	97.6	51.5	65.3	142	160	110	162	116	199	204	174	138	244	2.02
	752.5	76	49.6	164	66.1	62.2	71.1	63.7	37.2	140	169	82.6	170	130	117	339	216	128	125	14.3	148	23.68	48	25.18	31.85	74.3	69.2	36.1	58.5	48.29	100	75.4	57.3	61.5	82.2	1.01
	753	311	291	635	256	309	296	308	266	568	523	409	537	640	625	1320	878	649	518	111	597	155	150	65.7	104.4	262	250	111	231	209	284	362	260	299	483	2.02
	753.5	143	229	238	129	251	235	210	200	264	200	234	477	173	172	352	234	173	208	24.9	296	23.54	43.7	101	137	109	91.7	44.1	77.5	52.1	112	118	82.1	177	158	3.118
	754	235	283	393	197	315	265	274	257	390	358	338	575	413	430	895	636	434	442	81.63	435	84	121	127	130	188	176	96.7	176	130	281	248	178	250	293	1.01
	754.5	75.6	121.38	154	56.6	154	119	117	130	168	175.6	142.1	287	130	147	366	213	127	181	14.07	158	20.041	53.5	41.78	55.1	72.8	52.1	34.7	62.1	57.3	89	92.89	46.6	98	93.9	0
	755	221	272	381	203	305	239	215	204	411	419	305	544	623	456	1050	669	636	419	59.2	420	87.3	135	91.6	96.5	181	201	161	191	148	244	215	651	266	337	1.01
	755.5	59.5	82.3	158	62.9	107	72.74	71.5	54.18	133.32	170	107	197	156	127	348	202	127	129	8.489	159.7	23.2	36.57	21.87	31.9	70.61	50.5	34.91	41.5	36.2	97.8	84.6	47.51	51.3	59.29	1.01
	756	205	157	336	140	197	179.23	170	134	332	349	190	381	402	381	797	461	388	311	39.7	331	61.1	94.93	38.6	65	208	155	111	138	101	170	188	364	133.62	197	1.01
	756.5	75.2	79.33	186.6	63.9	76.8	93.4	74.6	54.3	154	185	107.4	168	157	119	358	220	158	132	22.864	177	26.97	38.5	20.158	24.092	83.8	84.38	45.6	59.93	41.8	77.4	83.21	68.8	53.1	68.66	0
	757	200.64	219	385	196	262	259	230	184	418	370	282	421	506	414	971	621	463	410	48	392	63.1	89.8	117	108	186	158	132	154	113	211	159	295	210	394	1.612
	757.5	58	76.6	149	48.7	70.09	52.2	51.3	26.22	131	194	72.9	131	124	129	348	193	116	86.6	17.42	90.93	18.1	40.41	17.54	19.3	62.9	47.4	47.5	47.04	24.7	77.2	50.8	65.52	55.1	69.9	0
	758	151	130	291	122	148	153	140	108	293	359	198	283	592	328	825	450	538	250	30.93	451	50.85	112	68.1	67.3	127	112	229	112	66.6	917	138	195	150	228	0
	758.5	66.98	50.7	112	51.9	62.11	46.2	43.2	36.1	134	184	82.9	118	248	135.98	328	193	257	89.5	20.9	268	14.252	48.39	30.2	20	52.6	52	135	61.08	27.9	557	51.3	53.4	44.22	55.3	2.02
	759	170	181	415	156	192	197	180	164	302	371	194	337	594	411	971	531	617	344	46	501	45.5	133	84.5	69.6	142	138	144	141	102	554	202	178	180	273	0
	759.5	50.34	51.1	125	57.79	53	50.9	39.3	39.4	134.3	138.2	57.4	117.5	200	129	372.8	193	224	123	10.84	256	14.4	61.64	17.24	11.2	59.2	60.47	95.1	40.9	39.83	219	54.4	53	36.4	54.59	0
	760	126	151	275	132	142	137	123	99.9	235	346	173	301	385	318	762	447	427	305	43.2	311	37.64	83	41.4	63.1	109	116	86.7	109	86.7	233	159	180	140	203	2.02
	760.5	51.1	49.5	118	56.1	59.2	57.2	56.32	33.8	149	198.27	90.2	133.67	165	115.74	277	171	152	92	16.42	137	24.159	41.3	22.4	20.06	71.8	46.6	51.92	55.1	37.4	130	71.71	44.4	36.8	61.37	1.01
	761	200	164	337	173.3	215	169	164	141	366	376	250	352	493	369	958	587	526	340	60.671	398	72.6	117	63	84.2	93.6	153	114	143	104	201	168	222	180	321	0
	761.5	87.8	86.17	168	80.1	161	95.9	98.9	84.1	259	245	188	307	176	153	323	201	157	141	17.87	194	17.664	27	63.57	52.4	77.6	76.46	74.86	58.15	45.171	101	89.7	54.42	95.7	82.2	1.01
	762	187	286	371	195	247	219	227	192	355	333	288	412	379	339	782	453	367	320	43.7	403	48.21	114	77.2	145	141	115	84.1	142	96.9	147	188	166	176	296	1.96
	762.5	81.4	150	159	70.51	119	109	109	118	196.39	180	128	206	189	142	331	223	141	153.52	16.85	208	27.66	43.3	48	70.8	80.4	53.2	45.1	38.3	55.2	96.7	97.7	58.4	94.7	110	1.96
	763	186	199	305	145	198	175.14	168	162	314	336	213	324	689	337	887	478	572	351	51	315	46.9	98.1	54.5	102	121	152	83.6	132	114	199.8	182	207	180	268	1.01
	763.5	65.7	75.3	133	64.8	93.5	65.11	68.2	58.7	145	195	88	178	135	128	335	194	118	126	19.21	136	23.74	26.48	21.1	33.6	49.3	39	37.8	52.6	34.75	93.33	66.1	54.14	68.3	72.6	1.01
	764	136	148	297	128	159	146	144	135	262	293	168	314	473	330	677	497	380	282	37.2	275	47.8	92.4	44.93	73.6	174	183	68.9	127	97.5	166	160	173	115	223	0
	764.5	72.86	64.8	147	66.8	94.1	72.7	76.4	44.35	151	166	95.4	161.82	150	133	343	207	131	105	20.319	142	16.47	38.9	19.68	23.2	73.7	57.9	32.2	38.49	32.99	69.8	58.3	64.6	48	78.04	0
	765	496	624	626	377	468	781	902	550	721	460	400	642	820	560	1100	739	693	548	74.1	733	91.4	158	223	336	272	220	125	166	112	200	202.75	237	385	356	0
	765.5	290	361	347	186	212	576	572	335	389	205	203	260	180	210.96	383	287	154	259	24.6	387	19.073	44	138	243	148	103	31.9	52.8	36.09	69.31	68.7	74.2	181	119	2.02
	766	259	305	438	233	254	529	498	316	425	352	275	450	633	386	746	527	515	353	38.2	414	64.6	106	127	161	178	165	91.3	130	89	170	152	161	193	252	0
	766.5	134	122	193	103	101.08	187	183	131	197	171	101.2	141	129	178	332	203	118	124	17.081	164	14.1	33.87	57.6	79.1	84.8	67.7	30.7	36.69	23.7	82.8	56.72	58.6	55.8	71.9	1.01
	767	197	209	452	146	201	211	229	134	266	354	254	366	706	568	1140	743	626	363	50.8	461	62.9	150	53.9	106	183	182	149	163	129	434	225	192	179	261	0
	767.5	77.22	69.7	132	44.6	70.6	60.8	95.2	79.25	142	182	95.2	143	165	138	329	192	173	120.7	10.5	170	15.399	41.75	18.8	27.12	80.1	58	55.5	51.83	28.33	225	74.43	58.5	55.5	52.2	2.02
	768	139	132	310.2	144	148	155	150	124.62	234	294	198	332	465	414	812	490	418	292	56.7	362	50.42	104	33.8	70.7	173	155	91.4	157	99.6	252.05	207	144	121	182	0
	768.5	66.7	54.7	145	68.2	76.8	57.11	59.047	34.1	117	185	72	168	196	109	300	158	166	140.5	18.87	185	13.1	42.6	16.1	19.8	84.2	70.16	37.32	58.1	44.3	142.7	105	48.1	45.25	61.3	1.01
	769	226	193	411	198	253	208	200	174	461	476	303	476	662	497	1150	673	733	368	87.3	529	85.2	160	64.9	81.1	174.88	182	152	204	114.13	302	217	172	227	277	2.953
	769.5	57.3	52.5	111.45	68.57	49.5	47.2	60.3	42.7	105	149	80.96	145	197	126	325	203	188	112	16.55	141	15.11	34.9	24.74	24.3	71	58.3	58.3	32.94	36.62	102	76.67	44.89	49.6	62.5	1.01
	770	184	172	345	161	163	165	161	145	370	380	204	350	410	378	850	549	435	224	35.6	352	56.3	101	40.5	89.6	119	118.91	81.5	122	75.2	196	159	126	157.1	228	2.02
	770.5	60.5	60.8	171	53.6	73.9	58.3	59	32	159.34	176	97.8	148.12	146	145	286	208	158	102	21.92	170	17.1	29.7	20.57	35.89	61.4	44.5	52.8	45.01	33.6	93.89	60.7	47.6	64.27	62.3	0
	771	188	149	396	147	248	191.4	167	145	404	407.3	243	387	445	427	997	629	408	342	56.6	341	62.6	102	42.2	95	127	128	117	162	99.3	192	168	299	211	281	2.02
	771.5	50.86	41.22	125	47.5	70.6	53.2	38.13	22.37	114	151	73.9	132	122	122.5	303	136	121	103	15.82	113	29.4	17.72	17.64	25.65	36	33.26	38.96	56.94	30	65.15	58.3	66.19	51.3	45.36	0
	772	147	160	283	150	159	190	140	98.2	319	383	198	290.92	381	310	705	442	317	257	46.7	248	43.5	91.92	42.2	73.6	106	107	79.2	122	80	134	122	169	148	205	2.666
	772.5	82.8	66.2	135	47.21	91.34	76.2	82.4	55.75	190	218	80.5	113	142	145.5	293	181	114	114	18.84	148	20.5	31.6	17.3	22.4	51.2	43	38.73	56.05	37.5	59.5	52.59	53.5	79.9	68.8	1.01
	773	407	271	543	313	354	514	475	275	872	650	347	483.2	526	493	901	604	449	404	54.56	566	42.3	95.2	148	204	160.87	132	74	150	105	180	160	206	258	321	1.01
	773.5	196	163	314	155	136	303	291	102	501	360	180	211	194	174	382	274	198	158.54	19.6	292	21.3	46.5	76.1	96.7	71.6	56.2	38.6	39.42	30.4	64.28	66.97	65.3	119.5	122	2.02
	774	218	173	355	193	214	251	261.26	143	436	388	253	312	375	329	699	483	305	245	42.61	322	55.8	75.9	60.7	111	124	129	64.2	106	77.25	116	147	145.91	176	217	2.02
	774.5	75.2	63.9	174	78.8	90.9	113.41	94.96	57	207	189	95.7	140	145	144	295	166	123	105	19.04	132	18.05	35.1	31.04	26.45	67.3	48.42	48.29	64.18	20.7	83	85.6	38.94	66.1	69.4	1.01
	775	173	195	370	159	161	205	188	116	333	368	249	353.72	395	427	812	588	399	317	41.82	285	42.8	98.4	63.8	85.5	144	149	65.7	161	99.8	210	154	206	127	227	2.02
	775.5	77.9	59.2	150	69.9	75.7	74.3	80.9	63	148	159	95.2	145	110	119	304	184	120	93.8	18.37	103	13.98	49.25	17	42.5	61.2	53.5	35.83	47.4	23.2	68.2	59	36	65.6	64.98	0
	776	151	162	291	135.21	150	151	147	110	272	273	197	319	391	314	722	431	348	257	33.9	348	62.5	95.1	40.744	70.9	134	118	63.6	134	82.2	251	167	153	151	182	0
	776.5	69.7	84.7	167	53.2	63.1	78.8	54.9	64.9	128	159	82.1	153	174	127	382	189	159	114	26.1	141	20.8	63.1	11.43	34.3	71.6	54.16	38.7	72	30.1	128	69.3	46	65.8	73.16	0
	777	187	229	379.6	176	184	215	244	226	381	319	237	345	548	397	956	525	599	428	57	472	58.5	153	69	128	180	177	111	180	119	278	245	169	206	283	0.702
	777.5	94.4	104	177	86.3	83.4	109	109	119	171	186	94.4	151	216	157.77	328	230.72	245	208	15.2	245	27.4	83.1	22.2	54.8	98.93	60	65.5	62.5	48.8	140	124	59.6	73.8	75.34	1.712
	778	123	131	332	130	147	134	148	143	240	263	174.49	234	373	328	728	479	415	321	34.6	306	45.9	109	42.7	65	147	151	61.6	146	81.7	186	179	197	164	211	0
	778.5	65.3	72.9	166	57.09	60.9	57.13	70.02	61.4	141.6	211.4	66	146.4	121	160	362	210.5	140	118	14.49	140.67	18.28	42.8	13.6	35.4	57.49	43.2	54.6	57.6	32.08	105	62.8	45.5	58.69	73.5	0
	779	147	144	362.65	128	153	121	142	134	254	293	188	280	415	390	819	455	382	272	40.678	286	42.2	114	41.5	68	131	119.33	91.4	117	91.7	161	177	181	149	222	2.893
	779.5	54.4	52.93	157.4	50.3	36.1	66.17	60.1	38.18	111	167.6	63.19	131	118	147.1	297	194	124.26	81.8	16.83	104	17.93	26.7	9.31	35.7	39	40.72	46.2	30.7	36.4	56.8	61.9	42.6	43.4	48	1.96
	780	151	131	254	119	175	164	163	119	277	318	146	263	316	305	606	389	299	229	35.4	280	46.8	67.5	31.2	60.3	132	104	55.1	96.8	81.2	111	122	141	115	169	2.97
	780.5	63.5	50.44	119	50.4	67.9	42.9	52.1	40.5	150	226	62.4	120	132.4	128	307	151	79.6	83.5	8.66	99.5	23.81	27.65	19.5	28.1	48.79	47.2	40.46	26.35	21.5	34.5	40.4	46.3	47.15	66	0
	781	176	151.8	769	174	263	186	202	149	343	377	260	452	777	964	1550	1130	624	329	55.79	305	54.3	86.4	74.8	70.05	126	107	76	130	101	148	168	222	181	275	4.001
	781.5	61.6	36.5	130.84	40.7	66.34	56.5	57.6	30.8	113	186	80.7	106	131	111	252	168	97.9	56	15.98	77.4	21.05	32.99	19.69	26.4	56.2	32.9	27.12	36.74	25.94	66.9	60.52	49.47	30.4	45.3	0
	782	157	136	487	123	173	153	178	116	282	297	189	323	488	589.84	965	673	414.37	230	40.6	362	40.3	84.38	43.4	73.8	109	116	69.8	129	74.9	167	152	162	124	196	0
	782.5	62.49	59.8	121	54.3	69.5	69.1	72.2	32.6	156	168	74	120	133	155	299	164	121	91.3	14.17	113	24.39	22.4	21.05	26.5	48.4	58.3	46.2	37.7	29.44	68.7	63.4	75	49	69.8	0
	783	362	304	665	271	334.78	285	318	242	572	503	383	563	769	635	1240	837	873	439	139	566	126	232	41.7	42.2	178	161	248	159	142	212	245	839	233	290	2.02
	783.5	64.7	63.1	148	58.7	64.9	74.7	73.9	52.4	138	163	70	116	119.98	147	270	217	110.98	87.1	14.442	114	16.7	50.46	14.36	35.8	50.8	58.2	64.3	51.1	39.3	95.6	78.13	41.22	70.3	60.8	0
	784	233	227	387	202	215	189	192	151	438	378	243	369	442	426	865	508	522	269	74.6	352	87.7	139	32.4	73	129	132	131	137	95.7	137	185	420	181	205	1.01
	784.5	77.06	54.7	141	76.8	58.1	68	54.6	50.3	185	175	88.6	136	115	107	331	184	91.9	107.7	23.81	115	22.3	52	17.2	32.85	60.8	42.8	44.97	50.56	35.95	70	72.2	23.7	60.83	64.98	1.01
	785	295.76	206	465	236	237	224	220	164	584	464	272	473	904	512	1240	729	954	364	75.3	508	78	148	73.9	99.1	185	165	139	190	129	225	192	619	225	273	2.02
	785.5	85.5	85.23	184	83.77	91.8	75.4	65.53	51.9	196	194	110	130	171	162	380	206	169	125.96	10.141	173	23.4	42.5	20.1	34.58	66.6	69.9	35.6	46.8	33	112	84.99	52.6	88.2	81.3	0
	786	163	155	307	155	173	171	186	133	375	329	187	317	490	386	742	493	522	278	43.42	314	48.709	88	50.1	114	149	136	116	121	85	192	136	317	206	220	0
	786.5	73.6	79.8	150	78.8	92.7	89.28	92.9	57.1	204	148	89.4	135	161	144	317	202	168	104.73	10.334	152	21.2	33.24	16.2	56.7	57.76	47.26	41.4	53.87	38.6	95	87.3	61.63	89.1	68.31	1.01
	787	164	169	322	157	199	182	176	132	352	382	227	336	515	361	890	490	469	323	57.97	310	57.1	90.1	74.9	96.3	134	138	109.2	153	111	173	174	239	211	268	0
	787.5	54.8	41.3	110	41.3	47	51.3	57.3	42.7	125	143	61.8	113.01	115	120.5	264	163	99.4	99.86	18.05	91	12.2	24.4	16.9	23.9	37.1	25.8	52.7	45.7	18.23	78.7	50.71	42.8	53.86	47.1	1.01
	788	123	110	230	98.2	132	113	101	97	213	240	188	266	342	236	603	386	292	230	43.38	226	45.3	57.04	47.792	70.2	73.8	96	67.04	106.8	70.9	158.77	118	151	119	177	0
	788.5	42.3	35.99	97.1	50.22	63.1	44.8	53.9	24.6	115	146.4	50.7	106	106	113	231.3	145	110	102	13.25	95.77	18.6	26.6	10.782	24.05	58.04	31.5	33	36.6	23.98	50.8	38.4	38.7	47.2	44.54	1.01
	789	132	106	257	126	154	128	98.9	93.1	260	263	151	255	420	327	703	434	304	280	43.3	234	51.4	73.2	48	66.9	92.93	117	77	123	84.4	184	120	200	137	176	2.02
	789.5	43.89	38.1	113	39.1	38.2	56.1	46.49	22.6	113	152	59.6	108	79.6	105	218	161.2	79.1	52.7	10.89	79	6.32	30.5	12.3	20.71	26.4	52.9	40.55	37.87	27.8	60	51.8	43.99	44.3	53	0
	790	116	105	265	103	157	116.59	102	73.3	232	279	170	270	350	283	660	419	309	202	19.7	249	44.1	49.8	31.2	52.7	91.2	82.8	76.99	106	56.49	186.2	114	145	128	174	1.01
	790.5	38.97	40.4	142	48.1	47.1	52.6	49.8	37.7	127	155	57.5	138	96.4	118	298	170	93.9	70.15	22.027	108	23.2	34.79	13.1	9.11	48.1	39.8	40.5	51.5	22.99	54.7	58.3	46.4	31.8	49.8	1.01
	791	175	151	326	155	187	126	153	120	305	326	208	280	409	365	775	507	373	277	53.3	296	65.3	99.3	45.7	78.7	99.1	121	76.9	138	101	226	167	180	141	221	1.01
	791.5	64.53	58.81	153	57.9	89.4	78.7	55.7	59.7	170	193	68.4	169	121	135	271	150	97.25	99.4	14.42	128	25	29.7	20.1	18.7	65.5	62.6	40.35	41.4	29	59.31	76.8	34.1	63.8	69.7	0
	792	130	138	251	135	141	112	121	108	239	315	158	273	283	262	656	386	288	234	25.94	235	51.9	96.4	63.8	58.83	94	99.7	70.94	124	55.6	140	161	141	132	168	0
	792.5	55.35	50.2	134	54.01	75.48	58.62	30.7	40	161	181	73.2	138	127	109	354	164	97.5	70	18.7	81	26.63	27.1	14.04	19.86	58.7	52.9	27.8	51.86	23.2	58.93	61.5	52.9	55.5	54.4	1.982
	793	155	136	322	134	160	115	126	101	293	344	183	320	346	357	719	455	370	289	39.9	203	54.6	74.5	54.9	65.9	105	125	63.4	130	70.9	165	157	183	153	204	1.01
	793.5	51.35	51.09	111	48.6	55.97	37.3	48.99	36.54	156	164	72.5	124	101	137	277	191	98.6	83.8	15.47	105	23.3	20.6	11.5	21.1	36.5	28.11	33.33	32.7	22.12	55.1	55.7	35.6	59.5	58	0
	794	125	128.18	232	125	117	97.5	112	93.4	341	273	195	277	401	270	615	390	372	230	37.9	551	53.9	112.8	39.1	69.7	105	119	70.947	135	78.5	259	128.87	150	123	166	0
	794.5	49.8	60.6	136	56.87	49.75	57	47.4	32	181	185	51.8	111	109	121	284	170	109.2	90.2	7.17	126	20	22.49	17.54	29.5	52.9	45.63	40.2	52.3	38.11	134	48.22	41.05	49.69	47.5	0
	795	142	159	254	144	151	126	118	103	299	314	214	265	477.1	316	927	508	428	264	48.3	344	49.5	120.2	43.3	53.8	120	128	90.3	119	74.7	202	160	173	143	235	0
	795.5	48.8	57	106.85	53.1	54.9	39.9	47.99	34.58	136	169	74.5	111	95.5	121	271	168.85	104	75	14.36	79.9	19.1	25.2	10.2	25.8	40	28.3	32.12	33.6	23.69	80.6	46.7	30.1	70.7	48.7	0
	796	111	115.84	256	104	153	129	154	103	220	277	174	226	324	283	718	351	285	216	47.4	258	44.8	59.54	39.39	62.6	86.7	104	62	130	54.08	161	139	152	128	216	3.162
	796.5	52.1	41.3	88.2	48.8	52	48.4	36.2	39.52	128.04	152	59.9	109	107	97.8	250	144	77.4	74.7	14.6	91.6	23.5	15.97	13.4	27.44	35.15	48	26.824	36.25	22.123	58.8	45.3	39.5	38.6	45.3	1.01
	797	198	190	925	176	216	198	223	160	341	328	252	412	471	1050	1800	1100	427	301	52.6	335	60.8	97.1	102	95.6	135	123	95.9	143	93.8	172	194	184	157	284	0
	797.5	52.6	37.94	110	43.2	53.5	35.05	58.46	26.94	113	160	43.6	120	102	90.1	262	143	99.7	83.03	18.18	118.07	15.126	30.8	25.1	16.92	49.2	52.88	29.53	33.5	25.24	57.24	59.1	61.3	37.9	45.7	1.01
	798	143	131.33	513	110	141	130	151	86.8	240	280	173	293	308	572	1060	639	313	231	32.97	247	27.9	75.9	79.9	64.2	109	110	73.2	122	64.4	121	133	156	134	186	1.01
	798.5	44.1	40.3	129	52.11	55.7	46.61	52.3	39.28	88.57	149	63.8	121	92	121.53	285	153.31	83.6	83.9	12.73	91.1	24.4	45.81	21.1	9.96	44.6	39.8	34.6	22.6	20.39	72.8	42.4	31.5	57.38	48.7	1.01
	799	287	270	569	242	263	217	261	224	485	391	280	498	584	567	1190	733	635	461	91.6	437	98.5	201	59.6	72.2	184	149	141	190	124	212	258	496	248	337	0
	799.5	50.4	47	155	48.1	73.4	32.8	29.4	45.9	123.23	151	105	161	96.2	140.04	309	183	89	89	10.66	103	9.538	31.1	15.3	8.1	58.5	44.6	41.15	47.68	25.6	76.89	58.5	40.05	37.4	48.2	0
	800	238	261	395	187	216	213	245	197	418	332	261	398	375	378	794	504	432	290	50.9	374	68.4	136	45.5	53.4	141	133	103	154	91.2	132	223	249	202	216	1.01
	800.5	90.6	131	175	64.9	99	90.7	117	89.09	182	169	80	156.99	113	123	289	186	117	140	10.1	154	20.66	53.1	8.16	13.3	84.2	65.6	48.81	48.17	41	74.7	73.4	48.8	81	67.7	0
	801	216	221	365	186	190	187	179	157	394	405	241	419	468	424	851	527	433	388	44.3	367	87.9	125	31.2	48.6	169	113	114	202	157	210	177	322	207	258	0
	801.5	71.99	79.9	125	50.21	68	70.3	52.7	46.6	170	173	63.35	109	125	128	256	179	133	84.2	9.52	115	14.89	37.4	8.18	27.02	48	54.3	39	48.9	30.8	33.1	62.3	53.3	63.2	57.5	0
	802	129	151.64	317	129	146	130	99.7	94.9	241	314	158	270	329	322.2	625	395	280	291	27.09	230	66.3	75.59	43.5	53.2	96.3	94.6	61.9	125	97.6	132	131	188	118	170	2.02
	802.5	45.5	52.2	151	50.2	39.4	40.14	35.2	39.27	121	136	71.3	111	119	121	300	176	87.8	73.4	13.96	111.07	26.37	34.109	18	15.302	48.4	38.5	30	47.6	32.1	55.8	43.82	43.8	38.03	53	0
	803	174	163	305	165	183	169	172	126	319	353	223	261	365	299	774	436	355	372.8	52.8	255	47.5	76.2	62.7	48.6	108	105	62.86	148	113	225	157	218	166	195	2.02
	803.5	64.5	63.3	148	78.6	53.4	95.1	78.4	45.1	194.73	157	78.1	135.21	109	105	246	189	90.9	78.6	18.2	143	20.92	12.37	15.2	25.66	66.3	48.4	30.5	37.9	40.28	65.9	44.68	46.4	68.1	48.9	1.01
	804	117	117	226	104	160	120	114	80	235	253	159	214	319	255	561	327	256	266	27.2	208	41.06	75.6	28.4	48.764	77.3	101	45.3	119	73.2	139	123	152	129	179	1.01
	804.5	57.4	35.5	92.2	52.2	64.87	41.2	67.3	34.1	130.1	162.6	64	114	98.9	112	258	171.5	83.2	83.8	19.49	87.79	20.94	23.36	8.05	15	45.3	45.52	20.9	42.3	32.81	65.6	46.9	26.4	28.15	45.9	0
	805	160	183	361	173	195	194	172	143	274	304	223	307	412	358	839	508	456	401	26.6	304	54.96	103	61.3	84.9	139	159	75.48	185	115	185	224	177	175	296	1.01
	805.5	51.5	46.9	103	53.7	55.52	41.4	48.7	25.1	126	121	58.5	107	127	103	251	147	107.86	72.6	10.1	81.1	12.5	31.15	10.7	17.8	42.4	50.25	34.4	32.53	49.23	42	49.04	59.9	42.87	47.8	1.01
	806	119	98.3	243	101	135	126	98.9	108	203	270.1	143	220	292	253	621	361	305	257	25.7	229	36.8	83.2	34.2	48.6	96.7	105	62.64	135	83.7	130	125	154	103	192	0
	806.5	58.9	53.08	105	34.7	53	28.2	36.25	41.4	106.18	137	65	112	113	103.46	278	130	128	74.4	28.12	75.1	19.3	23.3	16.3	14.443	50	37.7	41.3	39.1	24.347	66.5	42.61	44.6	29.5	48.34	0
	807	160	124	333	156	174	182	188	128	308	277	193	291	408	344	786	511	461	309	43.2	276	37.1	79.6	71.6	70.31	104	142	92.8	156	71.8	165	175	203	164	230	0
	807.5	46.5	43.77	174	35.9	31.5	32.7	27.8	29.07	116	168.8	60.9	137	86.5	146	324	209	117	98.2	5.023	121	21.79	31.5	23.5	15.7	46.47	43.2	43.76	49.3	26.55	72.2	66.96	44.6	38	38.6	0
	808	179	141	298.07	162	154	138	151	107	388	366	190	292	341	296	645	384	340	255	25.6	286	44.5	83.3	78.7	47.9	125	114	68.6	108	80.8	158.7	136	146	130	177	1.01
	808.5	68.9	70.7	137	78.87	82.8	57.2	68.3	48.31	234	203	94.4	129	115	109	276	208	118.86	116	13.3	126.38	15.3	25.2	21	10.4	62.5	66.3	36.4	42.96	32.5	76.1	71.7	38.7	54.7	52.7	1.01
	809	143	135	292	118	229	130	129	126	280	316	152	270	553	305	743	390	368	281	44.5	246	57.9	97.1	56.7	46.7	106	120	64.3	120	76.1	139	157	131.77	133	194	1.01
	809.5	51.3	48.1	122	55.56	68.18	54.7	47.42	32.22	123	153	62.9	115	121	105	246	165	116	74	15.75	97.7	8.673	13.4	20.371	22.688	54.32	53.4	37.1	32.1	29.26	71.8	46.34	54.74	37.8	52.3	1.01
	810	111	93.4	301	95.2	158	110	123	84.38	208	239	124	216.72	318	278	577	359	254	228	32.53	196	33	62.98	49.2	64.61	79.7	104	58.6	97.5	79.2	134	115.3	118	121	159	0
	810.5	46.89	70.1	161	28.4	55.3	48.7	33.9	36.2	134	144.6	79.41	116	108	144	298	192	90.1	93.4	13.1	93.4	25.527	22.15	27.4	19.481	51.55	51.3	24.9	38.8	13.9	64.2	60.8	31.31	46	57.3	0
	811	176	162	435	170	249	174	153	114	368	289	201	404	490	441	1140	571	414	845	47.4	285	42.4	101	93.6	85.5	548	497	84.9	319	255	325	448	413	140	200	1.01
	811.5	72.9	52	131	62	96.3	71.3	65.13	45.3	192	155	87	208	94.2	132	261	171	96.5	97.9	14.74	127	17.08	33.42	24.602	30.7	53.1	62	34.428	34.7	27.2	52.1	65	40.4	47.2	46.38	0
	812	115	125	296	135.4	162	119	131	94.3	269	263	186	277	328	345	715	411	302.4	529	28.53	252	29.2	78.9	37.5	47.7	358	259	58.4	190	123	194	257	241	116	187	2.02
	812.5	32	27.76	119	42.8	62.59	40.4	36.8	32.34	121	143.2	81.8	129	84.4	110	263	170	77.7	77.4	12.68	93.9	29.9	18.7	17.3	14.4	59.5	36.65	35.44	48.3	36.48	69.2	37.1	43.59	40.22	47	0
	813	149	161	436	142	197	176	170	159	298	360	227	339	1000	482	1170	648	750	491	52.51	322	50.6	123	88.7	75.3	334	307	67.1	217	151	206	291	464	167	250	2.498
	813.5	50.5	32.29	103	41.45	59.5	40.28	36.5	26.27	128	122	54.8	103	111	113	284	148	122	111.4	12.82	95	22.18	29.6	16.1	13.8	47.4	34.78	35.63	33.68	16.84	61.45	56.8	32.2	38.3	37.7	0
	814	126	98	317	123	122	126	111	94.8	248	269	165	275	557	376	783	442	467	291	32.1	241	27.1	78.1	60.9	57.5	160	187	58.2	138	98	155	158	275	95.5	170	0
	814.5	43	51.2	135	51.2	61.5	53.3	44.57	41.8	120	135.4	71.7	128	122	119	285	174	117	84.2	21.58	67.2	15.62	31.7	12.2	14.1	32.4	47.8	41.06	42.53	26.51	45.25	57.28	63.5	36.3	58.9	0
	815	172	153	432	139	173	149	144	94.7	318	321	197	320	599	512	949	575	562	372	58.2	301	65.8	106	174	67.9	183	135	96.8	167	149	148	151	305	128	219	1.01
	815.5	68.6	52.18	128	32.2	59.15	47	50.5	34.4	131	136	84.33	120	128	138	297	173	151	101	5.25	129	13.3	37.3	21.2	23.6	41.5	43.9	26.79	50.72	12.4	74.96	53.9	83.7	39.74	47.8	1.01
	816	108	95.9	297	109	164	103	115	92.2	223	308	150	246	403	332	697	412	414	243	29.27	199	39.6	79.7	98.9	65.109	95.5	105	86.6	128	104.7	144	138	193	117	177	1.01
	816.5	55.02	48.17	96.8	47	37.6	48.7	51.3	34.6	102	142	65.7	102	111	124	286	139	129	86.6	15.99	112	7.04	21.75	15.1	24.64	45.8	51.15	34.9	39.07	37.87	87.2	56.3	56.2	37.7	47.4	0
	817	162	138	315	127	190	146	159	135	311	355	180	294	439	338	751	470	391	423	51.5	305	63.5	80	71.6	77.1	122	118	52.71	151	110	250	128	245	140	236	1.01
	817.5	45.8	55.6	121	54.7	56	56.3	55.1	36.9	114	133	67.5	108	123	115	250	159	100	68.4	11.48	111	10.5	25.2	23.2	25.7	42.71	49.89	30.2	42.3	21.3	85.9	59.4	49.1	43.2	48.85	2.976
	818	103	97.5	236	108	136	124	112	79.3	215	266	135	271	305	238	636	417	309	346	44.3	225	44.37	68.72	40.7	44.5	97.5	129	54.8	172.96	78	194	127.96	153	112	162	0.95
	818.5	40.5	39.3	121	47.7	45.29	51.93	49.9	23.63	121	110.92	64.1	122	87.1	137	244	154	98.7	108.1	16.81	81.3	12.7	26.59	22.499	19.092	56.9	69.89	27.86	43.7	27.21	50	44.67	37.01	38	50.64	1.01
	819	128	104.54	211	126	177	111	112	87	221	286	175	309	308	316	701	430	331	487	43.6	226	62	56.5	56.488	48.8	107	169	61.83	196	117	289.4	162	219	128	199	2.02
	819.5	34.9	43.9	92.3	54.5	90.6	42.8	37.5	42.8	118	116	110	144	90.2	89.3	224	135	96.2	117	17.9	90.3	19.3	26.2	24.21	31.2	66.5	68.8	15.4	47.9	34.95	70.3	66.4	48.4	54.6	44.5	0
	820	104	76	218	77.91	144.13	89.4	114	84.9	160	205	171	237	289	241	601	330.2	254	319	36.3	208	50.7	67.8	43.4	48.5	119	118	75.6	117	79.6	153.1	147	128	104	130	1.01
	820.5	53.27	35.73	98.5	41.3	66.86	37.8	45.6	30.1	91.4	125	64.92	129	72.6	102	254	154	86.9	86.3	18.12	73.1	16.9	29.63	24.4	24.18	46.9	48.4	29.95	35	25.8	59.9	48.1	36.45	39.58	53.39	0
	821	135	126	298	123	150	152	152	114	239	320	180	289	447	281	851	435	387	357	50.8	283	52.347	89	60.7	53.8	129.36	163	68	174	96.8	204	155	203	153	236	1.01
	821.5	72.7	42.12	108.52	50.5	62.1	43.5	47.6	32.7	123	153	75.81	134	118	119	311	173	107	62.8	14	110	17.63	20.1	17.2	16.3	59.64	55.08	29.67	34.9	20.3	52.99	55.47	38	27.5	54.3	0
	822	250	243	407	179	645	267	269	255	321	327	753	1110	346	342	740	498	349	334	49.9	412	55.19	110	347	139	204	153	90.9	161	92.2	137	200	147	257	266	2.02
	822.5	97.5	97.4	195	80.9	140	130	139	83.9	134	153.49	123	240	131	153	312	195	103	102	19.1	147	11.7	35.7	70.6	52.3	77.76	57.1	35.5	45.6	22.5	86.05	37.02	50	64.3	64.4	0
	823	257	245	360	213	429	257	285	355	443	309	497	832	542	364	1010	547	696	538	79.6	474	67.5	175.56	227	122	171	173	145	157	122.5	196	264	227	254	277	2.02
	823.5	70.8	79.64	149	66.8	102	84.3	87.4	42.5	129	149	97	181	147	114	256	200	171	116	13.6	113	17.3	18	63.3	38.9	46.9	59.3	30.57	50.6	32.4	74.4	49.7	68.3	64.67	57.2	1.776
	824	158	169	274	163	254	154	160	204.5	288	267	279	482	367	283	664	400	343	377	44.2	260.98	63.5	97.8	95.5	70.5	136	145	115.03	116	78.8	187	175	144	144	210	0
	824.5	69.57	44.3	126	38.81	69.2	56.8	40.9	31.1	133	143	65.7	106	124	125	283	164	100.5	79.7	18.5	66.7	19.3	14.1	15.5	24.7	50.7	62.66	30.5	48	25.4	98.6	51.8	52.92	53.4	39	1.01
	825	134	166	300	136	375	146	139	145	290	261	203	305	909	290	855	411	624	609	59.6	274	50.3	107	76.4	71.6	382	398	73.57	226	178	247	355	246	144	205	3.03
	825.5	59.3	38.2	108	47.9	60.9	47.4	57.75	25.16	139	132	73.4	118	109	89.4	287	143	118	77.2	18.6	122	18.3	20.1	19.2	15.2	70.5	56.95	39.52	64.33	29.1	84.42	44.03	32.17	39.4	51.94	0
	826	116	147.82	220	101	205	109	122	98.1	219	219	147	240	450	254	610	356.3	354	382	42.4	213	35.5	84.9	41.6	55.1	214	211	59.3	194	110	188	255	194	97.6	150	2.02
	826.5	54.27	41.7	110.57	43.7	45.4	36.48	37.6	35.8	93.5	131	57.5	103.06	106	96.5	275	136	84.9	95.2	9.97	74.6	15.1	37.39	21.591	29.9	58.5	67.83	44.52	44.49	25.3	72.3	62.4	48.46	32.1	59.9	1.01
	827	151	154	368	132	227	162	177	136	217	281	167	281	495	418	899	555	401	614	37.6	219	28.53	101	91.2	72.97	373	348	65.2	241	202	409	335	316	150	201	1.982
	827.5	51.6	38.24	105	54.79	64.2	49.43	41.1	44.7	98.1	133	54.9	116	98.8	94.3	249	149	78.5	94.4	12.1	73.9	14.27	28.86	20.1	20.93	56.7	47.35	34.3	36.7	38.98	65	69.8	45.2	34.9	45.5	0
	828	114	91.2	277	101	153	97.5	116	83.9	204	247	127	237	333	292	739	381	262	386	38.213	201	36.38	60.1	59.513	58.1	178	142	54.7	157	104	221	199	164	94.1	132	1.01
	828.5	38.3	43.1	129	53.87	57.1	48.78	35.3	39.4	115	138	72.6	92.2	130.2	104	282	141	115	73.9	14.237	97	12.6	29.91	26.6	18.1	50.2	56.2	26.8	38.34	26.5	75.9	60.31	35.89	25.36	54	1.01
	829	134	150	308	140	177	139.71	152	116	289	345	161	278	821	339	844	466	630	452	62.9	270	44.4	95.7	64.7	83.1	372	349	67.1	171	165	204	260	364	127	228	1.01
	829.5	50.57	48.8	113	47.54	57.8	44.3	43.5	44.3	95	159.3	67.9	136	111	110	287	168	113.2	96.9	22.3	97.5	21.96	17.4	17.17	23.3	47.4	42.04	29.2	43.41	32.1	57	49.8	37.67	36.1	54.1	1.776
	830	106	79.86	294	110	132	135	115.39	90.73	233	270	162	247	471	276	631	364	421	256	28.5	220	40.81	75.9	34	47.8	191	178	79.5	131	109.2	161	171	203	104	169	1.01
	830.5	54.11	61.9	118	41.1	112.6	59.9	63.8	46.96	143	167	123	192.57	168	126	272	182	137	95.2	12.82	142	9.29	21.47	33.2	30.3	55.7	48.8	45.8	26.1	25.8	73.8	47	44.2	45	65.69	1.01
	831	190	195	348	169	238	196	188	162	361	346	237	388	565	370	862	485	609	378	65.5	472	47.4	145	233	116	228	229	288	156	114	518	167	212	155	236	1.01
	831.5	56.4	80.4	164	41.4	77.4	73.6	82.7	53.2	130	166	105	162	273	102	295	195	315	99.7	17.23	272	30.2	69.9	38.2	44.01	55.1	42.9	212	40.9	33.97	253	59.8	35.7	61.72	52.81	1.01
	832	139	125	239	89.5	139	122	127	112	254	246	163	233	355	278	601	381	403	271	31.85	329	31.07	124	108	64.2	123	119	217	119.17	83.7	317.95	117	142	118	180	0
	832.5	66.55	63.39	106	45.53	66.96	45	66.61	48.54	97.7	178	50.6	156	133	113	236	157	126	106	19.57	140	22.04	47.6	14.5	18.4	52.7	43.5	108.7	24.9	23.96	142	52.09	69.64	39.6	52.4	1.01
	833	138	135	284	121	160	151	157	106	263	315	221	332	354	339	778	487	354	384	51.09	306	40.1	98.8	88.6	70.8	138	130	101	141	95.3	262	138	228	140	190	0
	833.5	52.22	53.7	104	44.75	84.6	48.71	62.7	43.9	139.9	135	74.5	124	127.36	107	256	142	92.3	96.6	14.34	119	18.3	29.29	14.8	18.5	44.5	54.68	41.58	51.3	30.16	70.8	53.1	47	56.6	51.74	1.01
	834	176	142	270	157	155	277	301	123	290	275	177	310	302	239.4	637	343	270	293	54.6	350	46.47	78.6	85.2	82.6	129	133	95.4	97.1	81.6	168	119	143	126.2	194	1.01
	834.5	123	127	142	85.4	101	229	255	105.38	193	161	107	182	143	125	265	169	142.54	130	34.9	209	34	42.3	90.2	82.7	82.3	72.2	56	63.38	38.56	83.9	68	44.5	59.1	65.9	0
	835	176	161	281	133	179	269	252	179	333	228.7	196	301	379	295	663	449	346	320	37.6	329	41	87.8	99.5	111	131	102	84.7	122	96.84	232	159	161	155	192	1.01
	835.5	68.7	67.9	122.01	49.3	83.96	92.1	103	72.9	141	151	97.64	167	107	90.7	240	142	108	124	19.38	134	18.27	36.6	38.5	38.8	38.4	71.3	38.64	54.9	42.19	86.8	46.6	28.4	49.9	37.6	1.01
	836	119	104	230	103	123.7	131	141	144	196	225	164	247	302	254	601	363	296	275	37.1	234	40.15	102	46.254	44.1	109	113	78.71	112	63.5	170	122	124	123	173	1.01
	836.5	37.7	46.76	109	40.8	61.5	39.9	53.2	39.3	133.86	113	61.6	86.4	111	138.9	285	177	116.72	83.3	18.22	133.2	16.05	20.6	17.105	26.64	55.46	56.9	34.61	42.6	30.7	85.71	64.28	36.63	43.4	48.5	1.982
	837	158.5	129	296	123.89	161	121	123	160	246	256	189	273	550	307	740	415	449	306	52	290	48.6	115	47.8	65.6	116	110	136	155	97.9	197	203	177	114	192	1.776
	837.5	56.6	36.4	111	55.8	50.9	38.58	54.81	27.4	107	162	59.9	113	146	132	281	196	134	91.4	9.99	115.4	18.66	36.1	26.1	28.12	49.4	46.55	78.23	50.4	37.42	142.8	56.6	47.4	51.41	53.99	0
	838	192	180	295	182	593	180	184	210	339	323	490	1010	464	266	635	437	474	320	40.58	405	58.8	98.9	318	105	133	148	124	152	103	180	187	141	264	288	1.01
	838.5	43.3	56	117	51.5	54.7	52.84	52.8	46.3	108.04	178	78.8	107	149	127	262	168	134	90.4	19.1	107	19.61	43.1	17.1	20	64.72	41.8	48.2	52.92	42	82.7	52.3	65.8	48.6	49.8	1.404
	839	266	475	526	241	411	291	348	493	455	362	391	664	706	512	910	629	749	674	41	607	78.9	311	219	209	180	179.76	255	271	178	813	357	213	299	442	0
	839.5	66.25	61.89	128	59.8	50.1	55.33	43.4	40.87	125	132	85.3	118	223	117	269	204	235	58.9	19.82	228	19.4	49.9	17.97	23.1	49.9	46.8	126	29.7	34.1	435	59.8	54.02	42.99	63.8	0
	840	171	309	359	160	286	215	231	304	262	275	289	450	470	324	689	484	498	485	43.86	480	64.8	223	114	144	130	134	150.98	212.4	115	451	273	145	204	310	0
	840.5	45.2	38	107	55.3	60.2	35	39.2	26.8	109	113	59	115	154	106	305	178	180	99.47	13.03	204	17.79	58.4	17.7	27.08	58.7	54.6	68.2	42.9	43.2	218	33.6	52.3	45.1	68.8	2.02
	841	211	241	431	162	256	253	260	287	302	301	238	394	496	394	945	595	535	778	55.3	433	56.4	182	96.3	127	285	282	121	317	214	455	381	282	193	326	0
	841.5	54.38	68.1	149	75.98	69.7	93.71	69.1	41.3	146	144	77.6	113	149	108	245	159.5	138	80.1	21.99	144	19	49.1	16.5	30.6	36.3	37.6	64.1	37.9	8.96	118.8	57.8	50.2	57.3	70	1.01
	842	217	170.28	318	170	185	249	293	169	419	287	236.76	327	355	276	691	434	393	390	43.5	368	48.7	145	86.7	99.7	181	174	138.11	152	95.1	249	232	170	172	196	0
	842.5	92.4	81.12	159	112	94.2	175	141	69	282	195	111	177	173	110	312.7	202	116	106	20.5	222	25.7	31.44	43.64	48.8	62.6	53.1	89.1	69.21	32.81	107.1	43.3	57.3	63.1	74	1.01
	843	251	281	401	238	299	286	287	248	421	305	322	341	601	358	914	554	544	548	96.8	430	93.1	124.59	95.6	159	353	366	152	215	175	268	387	226	226	311	2.02
	843.5	75.3	74.3	160	64.4	71.2	81.2	97.2	59.7	183	163	115	147	119	135	265	199	114	104	23.5	146	18.34	30.2	62.8	52.5	61.7	58.5	44.9	37.5	29.4	87.2	79.7	44.8	72.41	71.9	1.01
	844	135	148	287	152	201	178	170	151	231	214	192	250	393	285	582	399	336	331	64.7	323.79	35.26	82.6	56.4	81.4	217	202	113.9	162	116	187	216	153	152	219	0
	844.5	46.3	63.4	158	63.9	73.4	69.6	74.5	47.2	139	121	60.1	125	113	118	269	168	121	94.5	21	111	13	37.76	28.1	35.3	60.5	64.82	42.06	34.8	30.9	63.1	37.5	43.2	51	59.6	1.01
	845	1370	1330	1210	1120	1090	2510	2460	1480	1600	667	1220	1220	1210	981	1400	1210	889	1200	305	1950	135	169	972	747	637	517	355	209.6	149	302	277	407	639	649	1.01
	845.5	53.3	52.16	135	58	56.52	59.7	85.5	52.1	133	152	85.6	116	116	127	273	187	121	116.9	25.7	154	18.85	30.72	23.5	30.8	62.7	51.9	82.2	48.11	26.5	69.2	59.7	41.8	41.35	53.2	2.788
	846	668	672	728	543	537	1070	1140	671	843	455	581	669	724	537	921	714	505	608	171	1060	87.1	131	418	342	323	246	222	155	95.9	159	202	244	376	371	1.01
	846.5	78.1	64.3	150	63.7	72.8	86.8	93.3	66.1	165	171	81.1	108	127	135	305	198	110	104	26.07	178	14.5	42	18.2	36.3	66.6	48.9	40.7	31.6	35.96	51.2	32.94	44.54	50.1	40.7	0
	847	339	369	503	310	326.08	529	506	331	517	372	388	441	494	416	876	564	408	469	90.5	567	74.1	113	209	190	266	191	142	170	113	220	172	229	207	269	0
	847.5	50.8	53.31	125	46.45	48.7	44.3	49.3	38.6	127	146	61.3	91.9	112	116	240	175	100	84.3	13.18	106	16	24.1	18.7	26.82	52.8	49.85	46.03	53.1	18	72.1	40.5	51.6	42.9	39.8	1.01
	848	171	171	303	133	155	214	197	138	269	252	153	255	408	271	630	371	361	289	49.79	406	64.7	79.53	60.7	51.3	100.28	120	124	115	72.3	371	121	137	105	167	0
	848.5	44.1	52.4	114	38.01	51.56	48.1	55.84	31.15	98.3	152.9	51.4	109	147	139.8	287	163	165	89.4	17.63	163	14.7	36	21.59	20.7	57.51	40.6	44	36.29	20.8	199	53.1	36.21	43.4	38.4	1.01
	849	170	164	288	140	156	205	156	133	305	281	204	315	401	324	755	458	404	470	51.4	343	59.7	128	58.25	70.5	156	154	100	160	116	338	222	213	142.81	199.7	0
	849.5	54.8	40.2	98.58	52.16	62.8	57.3	62.09	39.4	130	159	75.3	109	131	103	259	141.42	158	102	19.1	158	10.2	57.9	14.8	30.55	71.9	54.8	71	58.5	35.45	133	85	38.4	42.8	53.1	0
	850	101	121	237	106	113	129	122	92.7	245	211	156	241	374	220	596	370	378	280	38.9	326.21	48.79	101	44.7	61.4	101	93.3	115	120	86.1	236	143	152	94.9	168	0
	850.5	52.44	60.42	121	57.88	58.79	59.21	40.9	34.23	136	137	73.3	115	215	134	234	191	198	92	12.74	161	20.65	38.4	17.1	32.3	50.6	57.7	79.13	59.7	29.1	109	60.8	37.5	47.5	67.2	0
	851	159	176	303	158	151	150	150	122	285	261	214	274	1090	328	758	426	949	341	45.9	998	49.3	254	64.2	98.3	154	168	370	143	107	497	197	154	128	226	1.9
	851.5	51.1	56	127	51.9	52.3	67.1	43	43.87	136	175	103.93	138	111	123	279	163	119	74.8	22.1	124	19.5	35.6	24.2	29.6	68.7	57.8	35.9	30.5	31.3	83.7	47.5	46.1	33.7	58.1	0
	852	120	127	285	108	158	115	119	133.38	214	270	166	262	520	293	611	385	482	251	38.6	473	39.6	145	65.6	75.8	99.2	111	213	133	80.3	283	145	126	136	219	0.888
	852.5	66.1	65.5	118	53.49	68.7	56.58	67	49.1	141	140	70.9	147	129	121	280	165	95.3	98.6	29.4	132	16.7	30.6	41.5	41.2	56.9	56.5	47.02	32.8	29.5	71.7	54.6	45.7	59.24	53	3.961
	853	132	153	235	146	157	159	152	156	297	301	236	329.6	846	282	605	432	706	318	66.7	524	46	160	60.8	78.3	89.7	110	170	122	104.44	210	141	160	135	229	2.02
	853.5	67.5	60.6	138	56.5	64	57	61.8	33.9	195	184	96.4	155	99.8	141	281	177	126	102	34.6	148	20.1	41.9	28.4	29.3	52.23	43.18	73.4	51	22.8	72.9	58.5	37.34	46.9	37.3	2.02
	854	111	128	234	129	116.58	154	147	132	330	291	168	306	433	203	555	393	453	274	37.62	357	58.2	116	45.15	64.3	92.1	110.1	108	153	80.8	145	164	122	108	185	0.888
	854.5	55.8	39.9	102	62.13	54.7	69.1	51	41.4	156	161	83.4	128	97.9	119	315	184	104	94.1	23.11	123	24.41	27.06	20.616	27.9	52.72	49	66.8	46.34	35.59	71	66.97	45.4	51.6	48.4	3.28
	855	225	252	495	177	181	226	226	187	513	421	246	340.69	575	496	886	649	466	333	56.05	425	66.19	121	80.2	139.74	170	160	102	165	99.6	195	222	186	225	359	0
	855.5	56	56.7	115.94	55.3	63.4	78.8	67.3	50.5	146	114	79.6	85.4	134	115	247	156	112	77.5	17.35	133	19.29	20.8	20.2	24.79	50.8	28.3	57.1	33	16.61	55.45	61.2	46.92	46.2	51.2	0
	856	146	121.73	308	136	132	160	166	121	322	300	162.52	287	320	308	612	405	276	255	45.13	263	53.2	107	60.3	79.4	119	121	49.92	161	104	165	165	133	139	232	1.01
	856.5	55.5	40	111	61.8	51.9	56.2	44.28	34.5	129.4	149	68.4	125	87.6	123	266	189	106	69.6	20.89	74.2	16.03	31.6	16.85	24.8	47.1	59.8	48.2	45.03	26.7	72.19	54.81	59.1	53.34	40.3	2.02
	857	138	151	432	136	146	144	128	151	273	306	175	302	455	420	923	541	476	333	36.3	347	46.1	122	53.8	88.5	182	166	89.2	148	109.89	290	204	150	148	231	0
	857.5	57.4	71.4	126	80.36	60.6	42.02	64.6	39.8	116	118	105.06	179	141	123	288	147	115	92.2	25.42	148	17.7	32	15.01	20.36	69.9	66.6	44.8	61.58	38.78	113	70.5	41.1	46.6	47.51	0
	858	127	149	319	123	163	140.47	146	125	224	256	172	282	444	289	669	425	404	346	44.54	369	30.22	107	52.3	62.6	197	209	93.6	156	97.2	239	257	148	132	189	2.02
	858.5	62.6	57.66	156	49.8	73.2	76.71	71.5	70.38	139	140.02	84.9	125	190	127	322	164	201	195.8	19.6	183	14.5	59.5	22.1	29.1	140.2	108	51.8	68.4	49.3	127	150	55.8	50	65.8	1.01
	859	235	257	345	206	245	278	279	280	392	368	294	335	556	361	835	514	529	560	134.59	503	76.1	140	114	120	256	284	154	250	162	298	310	224	281	379	0
	859.5	38.1	47.1	142	32.32	77.9	63.51	53.1	33	132.18	148	68.8	119.52	129	136.31	292	190	129	121	20.83	137	21.29	43.2	16.3	24.4	81.8	63.4	37.2	56.8	34.68	86.8	62.3	47.4	48.2	62.1	1.01
	860	165.27	172.76	281	171.9	188	181	210	155	320	262	196	256	359	303	587	401	332	303.6	83.5	321	54.8	98.5	63.8	79.2	123	141.02	102	149	104	166	139	123	168	214	1.01
	860.5	61.8	68.4	162	51	69.7	47.5	59.7	43.3	150	144	77.42	147	115	106.45	241	151	116	92.3	25.42	109	18.17	38.3	23.3	29.4	45.26	34.6	40.09	40.5	32.1	70.7	59.7	51.4	42.15	55.7	0
	861	887	973	832	776	733	1500	1570	1370	1320	693	949	1080	1100	668	1270	994	1120	1020	218	1600	203	303	737	671	289	386	385	194	162	295	287	365	835	912	2.02
	861.5	57.7	53.7	125	56.4	73.7	64	69.5	32.1	181	169	82.5	135	106	124	268	184	108	96.8	39.99	112	18.8	46.6	26	29.2	24.71	32	67.9	49.16	36	67.86	66.35	49.3	34.66	48.6	0
	862	422	457	408	368	398	654	695	609	738	469	506	561	634	373	962	598	559	479	135.89	796	113	161	360	290	177	165	203	143	93.2	178	168	197	433	469	1.01
	862.5	42	44.3	131	37.5	56.9	49.64	46.3	38.3	119	177.6	78.7	140	115	104	240	174	113	93.7	21	88.9	18.7	31.7	14.28	22.5	44.9	50.84	45.7	38.4	36.1	49.8	70.26	35.7	28.7	46.6	0
	863	300	307	397	254	286	453	457	391	527	387	374	473	524	399	890	577	496	453	93.4	571	66.27	147.6	197	175	168.32	181	171	167	122	174	224	218	300	350	0
	863.5	68.7	42	136	35.52	60.7	51	49.1	36.8	143	184	69.31	140	111	104	253	196	97.5	106.8	15.3	112	17.8	29.7	8.69	35.1	57.26	51.7	54	50.1	21.9	77.93	55	51.32	45.71	52.72	0
	864	157	175	289	169	170	209	235	218.41	318	296	214	324	358	306	771	408	370	301	55.65	348	52.8	117	81.01	105	130	116	123	128	81.8	158	156	156	173	207	1.92
	864.5	40.77	45.6	125.9	47.15	67.1	48.1	38.8	40.3	144	129	100.4	108	119	112.7	234	156	78.2	68.9	35.1	128	16.6	33.35	9.17	15.891	52.5	50.3	52.2	34.3	34.2	73.7	58.1	52.7	41.1	68.6	0.805
	865	158	164	334	128	139	132	148	139	282	259	194	308	342	352	758	554	338	425	56.5	280	44.3	93.3	49.09	82.1	136	123	115.59	173	133	150.6	190	192	150	221	2.02
	865.5	54.6	52.4	135	55.7	68.3	49.9	61.72	26.2	147	161.1	95.2	143	97.3	131	316	144	108	71.8	27.4	85.5	22.1	32.3	8.88	35.43	57.1	40.8	40.8	31.95	28.74	71.5	63.8	46.63	52	65.2	1.404
	866	158	217	340	138	172	203	232	193	296	302.3	191	309	312	326	682	418	275	316	40.6	317	37.98	92.95	42	90.9	194	172	69.2	162	106	199	227	154	190	196	1.01
	866.5	82.6	79.9	136	74.4	71.2	67.2	88.79	55.75	170	152.4	69.6	147	152	126	343	180	117	118	17.83	153	30.9	36.1	16.14	35.12	84.7	75.3	34.6	51.8	45.69	128	99.6	55.2	57.6	74.2	1.01
	867	308	525	478	269	262	454	572	526	503	299	297	436	1150	542	1060	613	1130	592	103	1050	63	359	127	301	257	216	250	206	130	714	245	235	391	320	0
	867.5	174	338	236	132	125	336	344	333	308	184	144	183	173	193	337	222	206	317	11.2	233	17.98	61.6	87.9	190	118	118	35.4	77.6	80.6	103	124	72.7	230	123	0
	868	199.95	348	361	172	201	315	351	318	302	223	178	273	571	345	703	418	575	363	69.8	512	45.3	148	73.4	194	159	163	127.5	149	84.2	288	174	110	256	206	2.02
	868.5	67.3	167	191	79.6	93.8	109	157	138	190	153	90.1	134	135.79	158	293	176	143	167	14.7	138	23.1	35.38	44.6	74.6	67.6	68	37.15	53.2	48.9	73.3	64.6	56.6	90.6	84.57	1.01
	869	307	372	463	243	274	341	389	411	470	307	268.05	440	799	440	1040	573	837	596	66.5	827	62.06	247	96.9	167	231	246	127	191	139	332	280	222	303	385	0
	869.5	98.6	90.1	151	88.5	66.9	85.3	118	63.3	178	148	98.7	146	120	137	305	159	107	104	13.12	142	14.14	29.3	25.8	16.91	46.2	57	44.13	53.26	35	60.6	42.8	43.14	62.8	58	1.01
	870	182	198	300	167	168	175	244	206	303	278	165	312	404	313	696	380	426	313	37.8	404	35.488	149	58.3	75.8	150	157	81.8	134	89.7	209	180	143	156	234	1.01
	870.5	56	62.59	134	52.4	58.96	62.33	55.2	40	142	140.9	70.5	102	83.7	88.2	225	127	93.5	85.8	18.6	98.6	14.26	26.13	11.09	23.9	45.4	31.2	44.3	28.88	21.96	54.5	29.9	31.25	51.17	55	1.01
	871	163	134	401	137	146	174	160	146	268	284	179	265	389	539	1060	654	363	331	46	344	56	123.64	39.53	74.99	145	133	84.4	156	110	170	176	184	133	201	1.01
	871.5	58.65	45.1	156	45.5	45.5	45.3	60.6	33.33	132	134	67.1	113	117	106	264	199.9	110.9	66.5	18.03	126	20.8	33.5	14.371	23.08	54.9	61.36	53.3	34.9	30.8	114.1	62.7	42.4	33.2	73.17	0
	872	135	136	339	124	129	113	94.7	118	257	212	170	265	267	345	768	403	291	256	45.95	294	49.8	79.3	47.5	53	106	118	95.56	124	81.87	187.5	144	150	110	194	0
	872.5	76.3	61	103	60.9	65.3	39.6	54.6	39.9	155	131	79.8	133	112.6	119	254	162	107	74.4	7.76	150	24.38	45.5	19.53	15.2	43	58.6	67.1	44.99	31.3	66.7	62.3	41.3	52.1	47.5	1.01
	873	122	132	389	131	153	149	149	144	296	235	184	296	369	411	887	523	307	276	67.55	257	36.4	92.4	44.1	63.01	105	132	75.72	143.5	70.3	113	172	171	116	201	0
	873.5	55.1	46.9	120	55.9	75.2	47	39.5	25.41	151	175	61.8	102.65	122.5	119	288	145	120	93.01	19.23	94.7	15.8	32.8	14.96	18.2	51.3	62.2	40.2	32.1	31.76	70	52.8	39.31	57	52.31	2.02
	874	121	107	285	106	137	103	124	122	271	239.1	155	236	248	318	694	430	250	199	47.02	224	44.4	74.5	33.7	67.5	95.5	91	67.8	111	69.6	101	157	98.5	112	215	0
	874.5	74.7	41.5	150	53.4	59.67	55.7	53.7	43.25	140	171	76.5	117	108	105	314	161	94.3	95	16.12	119	16.2	34.9	20.4	23.84	41	48.2	26.28	28.44	28.1	69.7	71	42.6	73.6	60.2	1.01
	875	261	305	442	233	255	332	356	287	602	422	250	367	478	403	780	500	427	365	77.5	372	59.09	114	96.3	171	148	174	110	146	87.6	168	181	158	263	258	1.01
	875.5	127	147	234	122	114	165	171	136	328	236	141	146	157	151	310	233	200	177	29	197	10.93	41.96	34.5	93.5	83.8	85.7	36.13	54.2	27.48	103.6	93.9	73.3	135	80	0
	876	176	176	268	141	176	170	189	170	346	279	143	281	290	277	614	364	312	237	44.44	258	53.1	81.1	55.1	115	104	105	95.78	103.35	68.4	175	121	112.77	182	197	1.01
	876.5	64.47	64.95	159	72	59.1	80.3	79.9	45.6	172	136	91.3	128	135	137	305	179.44	125	119	28.9	116	22.8	28.2	24.1	59.3	40.3	44.19	33.4	50.04	24.38	96.8	43.9	37.04	80.21	72.5	0
	877	201	181	303	197	198	237	248	168	384	421	237	338	347	287	649	384	372	298	77.4	306	62.08	86.4	97.1	77	122	129	109	120	77.4	142	139.8	145	197	266	1.01
	877.5	71.23	53.7	124	75.2	66.51	86.1	69.7	47.1	185	156	88.6	136	105	116	269	200	81.3	73.4	20.4	133.7	21.58	37.1	10.757	19.02	63.68	40.6	29.3	41.5	24.28	90.3	45.3	47.9	46	52.7	1.01
	878	130	138	225	115	150.5	165	162.7	127	262	266	163	247	267	221	516	351	239	234	33.84	213	43.6	73.9	50.9	55.4	88.4	93	91.5	76.5	66.2	127	120	98	148	209	2.02
	878.5	49.8	50.4	126	54.8	53.6	47.6	35	33.7	126	131	49.9	94	103	108.3	216	161.3	100.36	87.6	16.63	95.04	16.28	33.72	11.7	26.4	39.1	55.27	42.9	42.1	26.8	66.5	44	36.75	41.3	51.5	1.01
	879	181	170	382	186	181	190	233	175	324	326	226	323	369	353	725	465	386	332	57.97	290	35.5	78.3	120	89.3	114	156	87.1	158	104	172	203	161	147	240	0
	879.5	66	36.3	137	47.8	64.8	42.6	58	50.1	110	150	65.5	125	86.1	104.26	240	185	101	80	13.5	86.3	23.21	27.9	20.5	17.109	47.9	42.5	29.7	42.4	34.2	57.2	64.5	40.6	44.88	50.4	1.01
	880	137	85	310	117	142	131	131	111.35	289	289	196	318	276	272	680	399	275	237	30.8	242	36.9	93.79	49.6	58.7	104	116	75.06	115	57.66	148	109	143	128	154	0
	880.5	64.5	53.1	155	53.4	64.4	65.7	46.6	33.8	166	151	91.4	158	88.8	112	303.9	169	113	95.6	14.526	119	31.8	36.1	17.7	16.23	62.5	53.8	52.73	53.48	31.6	68.4	53.2	47.4	46.35	51.1	0
	881	178	173	333	159.88	207	224	201.71	206	343	285	207	327	407	394	813	517	418	342	74.9	319.24	41.44	130	65.5	65.8	127	130	89.7	125	106	168	195	166	166	234	0
	881.5	62.9	55.98	130	45.5	64.5	60.7	52.28	41.1	159	139	81.3	158	120	131	308	169.9	126.67	89.9	20.16	122	24.08	31.9	11.6	23.4	62.3	35.9	38.35	32.5	20.03	55.6	65	48.1	52	63	1.61
	882	168	175	254	127	151	159	176	157	261	277	182	243	276	307	637	441	279	247	33.3	270	40.4	89.6	36.6	99.2	97.1	110	59.23	146.9	72.9	146.1	129	144	180	204	1.01
	882.5	56	52.1	152	58.4	72.9	47.2	45.4	31.7	151	163	72.8	139	105	95.2	247	181.4	105	85.9	31.05	78.1	11.6	27.88	15.1	34.13	60.8	51.6	49.3	49.54	31.1	65.36	62.8	46.2	54.4	56.5	0
	883	149	232	321	175	178	172	190	189	339	278	252	369	466	366	816	540	427	336	77.2	343	74.7	120	56.2	106	130.19	124	96.4	136	114	134.6	155	135	156	243	1.01
	883.5	46.8	50.1	134	50.6	52.4	38.26	58.6	23.9	125	137	69.59	103	94.7	91.7	234	164	97.3	85.56	17.4	84.8	9.87	26.33	20.18	33.2	47.8	50.1	31.8	35.6	24.31	93.32	56.43	50.74	46.5	49.1	1.01
	884	130	153	269	122	132	142	153	143	282	262	182	280	308	257	582	362	274	244	63.6	268	52.8	95.09	32.5	73.45	91.8	71.8	79.7	93.6	70	127	121	130.6	141	182	1.898
	884.5	65.26	59.5	117	66.2	65.7	67.4	47.7	44.8	168	133	76.6	117.5	89	74.6	256	144	100	95.4	19.49	107	24.3	25.62	23.79	19.2	47.4	45.3	40.12	48.2	23.07	80.6	51.9	51.3	49.57	41.3	1.898
	885	220	246	365	173	187.33	217	253	306	350	260	232	297	541	366	1010	536	551	415	60.64	395	69	157	71.3	140	134	125	79.6	183	133	229	211	182	275	315	1.01
	885.5	54.9	42.44	98.1	45.98	53.7	44.5	49.14	40.4	118.7	105	62.77	104	95.5	102.45	261	124	98.2	102.7	15.5	99.8	20.52	32.7	14.8	13.91	44.44	34.2	50.5	25	17.6	64.5	48.1	58.1	38.1	45.85	0
	886	134	133	259	106	128	137	158	150	228	230	157	243	305	277	662	346	325	295.1	51.11	230	41.6	95.3	52.5	78.5	96.4	91	86.7	118	74.1	154	156.9	125	143	197	2.02
	886.5	44.9	34.5	102	41.7	49.9	59.2	53.1	34.3	116	125	50.9	113	115	129	284	177	107	88	17.37	101	20.61	36.4	19.8	27.81	50.4	36.8	59.7	39.25	29.6	65	56	49.8	54.71	30.19	1.01
	887	170	169	322	135	188	164	186	183	329	294	201	252	470	359	803	466	414	315	57.4	298	46.2	104	61	87.6	144	131.54	86.5	125.01	128	163	190	175	192	238	1.01
	887.5	44.5	41.4	135.4	46.6	46.7	43.3	60.8	35.1	118	143	58.9	117	117	102	274	141.1	115	85.7	22.4	85.52	31.2	32.2	17.92	17.34	39.74	35.2	41.23	23	34.9	78.4	54.1	49.3	33.8	74.49	0
	888	117	143	269	99.4	150	125.32	135	102	234	240	140	240	343	324	627	358	312	241	37.4	260	37.5	82.1	51.4	59.67	101	114	74.9	103.2	69.2	141	141	130	127	177	0
	888.5	57.1	48.3	138	44.6	66.8	42.5	52.1	33.77	137	156.56	81.9	129	112	137	279	176	88.9	90.6	19.56	114	24.4	42.1	32.49	40.46	57.35	56.2	56.9	53.98	23.26	72.9	49.07	57.8	59.85	64.89	1.776
	889	155	146	298	149.4	177	132	121	114	313	290	181.57	303	374	337	763	413	336	258	70.9	294	39.2	94.1	45.5	72.5	111	115.16	81.6	114.9	82.4	148	145	141	153	189	0
	889.5	68.4	57.6	110.57	62.9	57.1	53.9	57	37	162	157	76	129	106	128	310	185	115	102	15.7	96.8	23.3	44.3	24.3	12.3	57.4	64.4	58.6	40.1	25.83	61.58	72.3	47.8	42	55.14	0
	890	108	104	246	98.9	144	95.5	101.4	105	233	227	134	208.78	283	257	591	351	233	188	47.89	177.32	39.9	73.4	36.2	53.7	86.7	101	50.8	110	65.1	139.7	113	105	119	156	1.01
	890.5	46.9	34.7	112	58.5	57.6	45.1	57.5	33.6	161	155.4	69.2	129	116	103	273	162	107	101	15.8	81.1	22.3	34.9	7.141	8.47	40.9	52.76	53	44.4	22.87	60.5	52.1	40.8	58	48.07	1.01
	891	121.01	131.62	255	107	180	130	126	109	229	268	174	251	358	273	588	396	309	220	48.1	229	43.8	86.2	53.5	63.4	81.02	98.3	67.6	113	72.4	147	125	135	110	196	1.01
	891.5	63.66	61.3	116.02	51.3	79.6	71.6	84.3	43.76	146	152	89.6	152	133.5	122	262	158	148.5	100.1	7.08	105	17.99	49.3	24.2	23.6	48.6	48.41	52.7	45.6	30.21	128.6	41.5	57.1	65.4	65.2	0
	892	133	106	221	110	142	136	141	101	254	264	147	238	284	213	538	293	256	175	42	198	41.53	70	45.2	67.1	73.4	77.3	79.88	100.5	59	148	87.4	112	115	166	0
	892.5	63.5	57.6	120	68.48	80.86	62.4	60.7	48	141	149	65.6	126	100.2	123	258	152	105	104	13.9	103	18.18	30.9	32.6	29.6	36.5	60	35.6	49.37	12.5	71.4	47.1	52.2	42.8	53.7	0
	893	131	137	227	112	147	133	154	136	239	252	139	268	318	227	563	355	292	249	50.02	230	44.1	90.19	51.01	62.2	90.3	94.9	45.8	91.8	77.2	123.7	122	135	129	207	0
	893.5	47.5	36.2	103	55.2	54.1	31.3	43	48.1	130.14	116	67.5	89.1	101	120	232.7	185	109	83.7	17.78	99	26.9	25.4	14.95	33.02	43.1	59.4	38.8	50.92	23.39	66.2	57.7	53.2	39.4	52	0
	894	109	96	191	79.8	96.4	117	118	89.2	214	187	140	207	259	208	493	271.52	255	203	30.4	187.13	38.8	52.14	39.5	50.82	94.3	66.3	49.2	80.6	61.6	125	106.95	91.6	102	173	0
	894.5	55.6	57.8	119.4	60.5	47.5	46.64	55.9	29.7	123.83	141	57.2	110	94.4	109	273	150.2	74.1	98.8	15.09	105	15.71	21	20.8	20.692	51.6	45.2	27.7	43	22.96	59.45	42.4	48.11	36.4	59.4	0
	895	135	142	302	117	159	174	179	146	246	291	151	256	381.5	300	685	375	297	245	56.7	222.09	46	63.4	93.37	77.1	92.7	109	65.15	113	75.4	125	143	138	165	222	1.01
	895.5	45.2	42.5	128.6	41.65	52.3	38.4	52.8	38	132	125	62.7	111	115.87	117	250	202	109	72.2	13.49	92.9	18.52	12.86	17.2	19.4	49.47	39.5	47.5	47	32.47	84.8	55.2	43.69	38.3	48.3	0
	896	96.2	103	268	101	114	106	107	103	214	233	129	222	278	250	513	366	274.22	207	43.8	187	37	70.5	41.2	48.1	75.9	109	56.3	87.5	62.2	119	114	112	92.5	159	1.01
	896.5	51.47	46.63	131	51.5	54	34.9	44.4	37.6	142	141.3	91	102	96.1	111.23	261	165	134	83.7	16.58	93.6	32.45	39	16.116	15.91	46.3	44.5	52.9	46.43	24.3	82.1	52.9	54.27	34.4	43.4	0
	897	113	150	297	119	159	134	131	200	220	263	162	257	426	336	677	432	445	304	59.3	251.3	45.8	93.2	51.9	68.86	95.6	98.4	92.04	128	80.8	200	165	191	149	264	0
	897.5	39.84	44.7	114	34.5	55.7	41.1	32.7	32	98.6	145	66.9	114	112	110	276	172	125	114.7	12.8	89.3	18.39	42.14	21.3	17.5	39.7	43.3	48.43	48.4	29.1	108.7	44.7	57.6	52	55.9	0
	898	104	108	272	99.7	156.42	118	143	125	218.85	239	178	317	312	288	587	336	309	251	46.1	204	48.5	86.6	50.8	42.2	78.8	86.9	79.25	107.7	72.42	153.5	107	144	138	221	0.805
	898.5	42.3	38.3	128	43.7	41	52.1	46.3	23.1	106	135	60.5	117	114	94.07	238	136	102	77.5	21.8	90.7	12.4	10.86	17.2	23.76	38	38.7	28.14	35.77	32.3	63.3	52.59	25.5	47.82	54.2	2.23
	899	156	195	273	157	184	156	182	168	283	275	224	353	402	324	769	442	450	321	39.809	291	55.27	133	66.1	117	99.4	133	92	127	91.3	202	184	197	177	277	0
	899.5	53.6	48.5	132.3	57.75	49	72.5	50.3	37.6	136.85	141.63	78	120	114	104	241	163	128	60.08	12.78	110	18.5	28.2	22.1	30	45.8	40.1	36.9	50.68	31.2	68.4	43.5	39.4	58.8	68.9	2.02
	900	131	143	215	107	150.41	109	140	95.9	219	206	173	282	307	239	584	347	305	219	40.7	235	29.7	83.9	43.5	60.9	92.6	93	53.6	105	72.83	151	150	125	122	208	0
	900.5	49.1	45.7	122.9	46.63	70.6	46	57.2	33	118	155	83	99	78.8	112.4	277	147	110.2	91.7	10.057	99.3	20.6	28.7	24.04	30.3	50.8	58.7	34.98	56.2	26.65	69.95	37.64	31	44.1	51.63	0
	901	143	145	321	119	171	126	142	127	262	232	178	279.1	339	420	796	494	361	326	44.9	228	58.5	99.1	63.3	66.9	111	112	83.77	139	83.2	160	183	158	146	217	0
	901.5	43.3	50.3	102	46.22	52	42.18	39.8	24.93	116	137	60.8	102	90.7	115	252	145	109	97.9	5.93	81.2	25.21	32.5	17.86	27.81	40.3	51.3	29.1	58.6	47.2	62.46	58.4	38.94	45.87	48.17	0
	902	113	90.1	231.5	84	114	89.8	102	69.25	186	220	148	224	265	270	638	381	257	202	42.6	191	42	60	44.5	51.5	89.4	95.54	64	97.2	62.5	110	137	136	116	162	0
	902.5	68	49.78	95.02	42.47	58.3	47.84	39.6	33.5	115	125	63.12	102	111	92.2	250	132	116	84.8	15.72	91.5	17.33	34.86	17.3	22.4	52.9	35.2	43.89	52.29	28.65	50.1	40.8	41.41	46.4	51.4	1.01
	903	159	179	362	148	200	200	207	163	352	303	208	331	423	364	831	478	359	327	61.6	254	46.1	94.7	78.3	92	139	156	123	142	83.8	180	195	137	201	279	0
	903.5	67	58.4	152	44.82	65	78.7	83.8	38	105	155	75.2	116	119	106.96	285	197	92.6	74.1	25.3	112	12.7	28.2	26.2	28.7	38.8	48.56	29.5	55.6	34.28	74.2	31.3	55	48	52.1	0
	904	145	142	354	138	167	158.63	141	119	280	237	142	260	299	310	558	357	283	213	51.1	220	49.46	88.91	53.388	62.09	102	84.8	78.8	110	67.6	145	168	122	137	204	1.01
	904.5	62.3	59.3	167	42.28	55.7	67.9	76.7	54.9	141	133	73.2	125	118	140	282	204	130	118.38	16.73	127	25.12	38.23	15.5	21.4	45.33	42.6	45.39	41.4	24.7	74	44.5	47	40.47	66	2.02
	905	174	151	317	134	176	164	174	151	297	235	177	283	325	294	730	403	347	305	70.3	268	57	108	51.7	61.2	114	112	72.82	123	75	163	147	131	150	204.5	1.01
	905.5	80.9	90.7	158	53.7	65.6	69.4	68.3	60.08	176	148.9	79.5	127	143.9	138	301	185	147	76	20.52	120	19.9	39.8	16.2	16.8	48.36	58	29.34	43	30.54	92.9	61.9	51.2	44.9	55.2	0.991
	906	107	106	228	97	120	136	118	91.9	208	225.2	166	256	293	216	550	300	250	231	52.87	205.98	41.94	78.8	30.3	43.9	71.8	104	60.1	119.33	63.5	118	136	118	120	181.9	2.767
	906.5	51.2	57.9	102	46.7	47.86	60.5	54	32.2	117.35	159.4	60.2	113	109	121.1	261	162	107	80.1	15.6	128	11.4	33.28	12.1	18.4	52.8	39.5	33.6	54.86	36.5	65.09	68.7	46.6	55.3	49.9	1.01
	907	86.5	140	209	99.1	139	121	93.1	76.7	217	246	165	225	312	225	589	324	307	214	46.1	232	43	59	43.4	71.4	77.6	101	66.1	119	60	131	123	128	109	178	1.01
	907.5	54.7	25.5	93	33.8	44.2	48.5	48.1	24.3	113	152.3	71.09	113	115	104.2	247	159.6	91.5	71.1	17.47	99.7	19.25	21.5	12.1	35.1	44.98	50.19	46.4	37.4	33.5	94.8	54.6	46.65	45.4	51.3	0
	908	106	120	170.5	80	97	107	80.2	78.6	188	194	141	208	254	214	435	302	215	165	30.3	182	46.8	81.3	33.4	49.6	65.8	77.3	59.04	84.3	59.3	114	89.3	108	80.1	120	1.01
	908.5	53.89	51.84	108	49.7	56.59	51.1	48.7	23.9	91.9	114	63.7	89.4	114	86.6	253	138	105	90.2	16.97	103	17.16	25.9	24.564	24.8	46.53	45.3	31.3	49.8	32.4	83.3	52.1	43.7	36.5	59.1	0
	909	106	86.4	182	103	145	88.7	132	104.9	231	250	160	215	367	233	572	327	324	274	36.5	219	32.4	82.75	44.505	49.5	91.7	88.9	60.08	97.6	61.8	143	110	131	97.6	191	1.01
	909.5	47.26	52.2	101	40.8	51.5	47.8	40.1	36.63	134	141	95.3	128	105	114.1	224	139.3	96.4	59.48	12.66	83	10.84	31.4	24.3	21.7	42.18	28.9	44.1	49.1	20	89.5	66.2	51.5	39.7	39.3	0
	910	95.2	91.5	174.7	84.9	116	94.1	110.5	87.6	204	195	111	222	290	217	443	276	251	241	36.8	191	26.64	65.2	49.1	55.8	76	71.6	71.6	103.3	69.2	147	109	108	79.2	149	0
	910.5	62.45	46.6	115	36.3	54.47	68.54	60.8	48	108	151.6	78.6	106	119	85.9	320	155	118	73.81	22.1	126	20.1	24.22	26.07	28.2	41.3	46.8	35.9	51	23.43	64.07	51.16	42.3	49.7	58.2	0
	911	140	129.8	248	116	113	141	146	111	231	238	157	230	352	296	591	350	286	243	38	209	44	76.5	54.1	72.2	99.3	91.33	82.78	95.3	60.2	128	105	127	98.1	191	0
	911.5	52.35	51.6	140	63.7	71	57.5	66.6	26.2	114	124.55	83.4	111	132	116	309	170	95.2	104	13.49	110	12.1	35.6	21.8	31.43	39.6	40.3	44.8	58.38	30.53	54.9	71.81	40.8	45.9	67.2	1.01
	912	115	107	282	110.57	141	143.5	114	91.1	227	243	146	233	415	267	556	349	427	211	36.9	366	34.5	120	52.55	43.5	95.2	70.8	221	114	59.5	307	124	116	139.37	181	0
	912.5	72.7	58.49	181	57.76	58.4	67.1	76.2	38.7	170	153.2	87.5	139	229	140	302	207	248	95.7	14.1	262	23.2	94.6	22.2	25.2	43.8	43.3	203	40.1	36.83	233	57.4	37.87	53.3	65.6	0
	913	143	154	413	130	137	123	145	115	277	268	151	217	366	458	809	561	363	416	51	336	57.9	120	49.7	48.7	213	214	170	195	120	276	186	222	141	140	1.01
	913.5	72.55	45.7	158	69.5	55.2	67.9	67.47	54.7	211	162	75.7	102	137	120	279	185	140	73	18.2	181	15.5	46.1	20.6	26.41	42.7	42.6	90.3	53.5	16	123	60.8	47.8	57	79	0
	914	104	114	288	93.9	138	94.6	109	95.3	222	185	149	331	236	304	574	363	261	294	24.8	192	33.8	66.9	36.4	44.9	146	143	85.8	130	104	141	166	144	126	138	2.02
	914.5	40.22	44.69	121	40.2	49.4	56.38	40.8	29.7	126.5	123	62.6	87.6	109	106	233	149	117	104	11.75	104	11.98	24.9	11.378	19.5	44.1	47.2	37.1	41.2	33	81.77	49.9	24.71	42.73	68.7	1.01
	915	409	353	513	337	376	341	339	316	616	371	432	652	446	447	918	625	535	532	99	594	114	237	52.04	53.1	321	296	217	244	153	268	351	226	266	323	1.01
	915.5	70.1	63.44	112	28.5	54.66	61.9	64.2	41.9	116.3	123	76.66	102	101	121.77	239	151	108.4	96.3	8.87	120	23.12	41.79	13.1	23.6	61.6	68.7	26.4	67.9	33.8	88.8	66.5	42.7	46.1	68.8	0
	916	233	228	312	206	176	227	213	193	380	305	256	412	298	294	620	384	295	396	63.5	392	71.7	131	16.078	52.8	194	201	151	159	159	166	205	147	156	217	1.776
	916.5	28.8	30.05	85.6	31.62	48.3	44.4	43.94	28.9	90.7	132	62	93.2	120	91.5	205	171.3	98.5	87.6	13.2	84.2	23.7	28	15.61	25.41	43.6	46.5	48.4	42.8	24.88	97.8	75.47	50.4	52.77	45.56	1.01
	917	196	190	337	149	180	179	169	176	375	280	248.04	361	384	366	741	446	392	394	45.9	342.91	61.1	157	34.4	53.8	155	192	134	164	122	215	243	223	171	244	1.01
	917.5	60.6	34.99	120	50.6	51.7	31.3	44.5	26.3	110	150.6	50.7	116	124	110	237	153	114	70.3	15.4	94.8	17.9	31.4	18.2	18.81	41.8	42.7	35.16	53.58	28.73	70.56	64	41.69	48.8	53.45	0
	918	148	127	257	110	117	118	122	105	247	198	147	265	270	251	524	350	248	247	46	244	57.5	86.6	30.6	61.2	123.8	94.9	91.5	114.74	85.5	126	140	131	138	149	0
	918.5	54.61	49.4	124	56.5	64.1	63.91	53.1	38.2	144	126	65.2	96.5	130	116	277	161	110	80.2	13.6	117	7.04	31.91	25.5	27.8	40.4	48.2	39.16	45.2	33.8	62.2	63	48.3	36.9	40.82	0
	919	152	153	372	165	159	154	156	130	372	284	213	305	379	417	756	515	353	288	49.3	311	53	104.6	58.9	70.3	100	111	99.5	112	117	184	144	177	171	264	1.01
	919.5	57.28	36.9	137	58.1	45.4	45.6	39.4	41.7	123	139.2	67.8	126	114	108	249	167	119	51.85	25	109.4	23	38.1	17.6	15.9	57.7	52.21	54.06	38.7	22.4	81	67.05	49.7	48.5	61.1	1.01
	920	123	117	274	105	119	124	129	92.29	252	243	149	217	414	252	587	451	416	211	41	364	48.4	95.5	44.44	55.7	96.4	96.8	187	99.9	63	623	140.7	119	131.45	194	0
	920.5	50.18	44.6	133	40.22	37.11	61.1	43.37	30.5	134.5	136	76.4	109	215	104	249	137	220	76.79	19	192	25.78	48.7	15.2	17.3	46.5	38.5	140	52.08	33.1	413	58.1	44.49	48	64.7	0
	921	173	173	316	171	213	212	213	149	312	267	230	320	428	300	678	429	427	237	48.85	450	48.13	95.6	64	64.5	88.2	120	141.39	133	89.3	451	158	150	121.43	233	0
	921.5	45.77	41.7	109	45.9	49.7	40.5	60.34	42.6	125.9	143	43.1	127	193	121	264	181.5	170	74.3	20.54	203	20.93	45.08	28	20.2	45.35	50.1	96.5	57.2	30.13	226	69	34.6	25.22	54.2	0.888
	922	134	136	224	121	133	153.1	126	99.2	241	229	161	241	277	208	508	302	264	214	39.6	245	26.05	60.46	47.9	53.8	89.18	69.3	52.6	114	62.6	190	102	121	101	157	2.99
	922.5	49.6	52.1	105	39.8	48.8	34.5	48.03	39.9	134	140.8	52.8	125	124	96.6	200	144	144	70.8	14.25	109	17.933	31.58	16.3	18	51.1	36.38	37.56	48.21	20	122	67	64.1	46.7	43.5	0
	923	128	112	245	119	142	135	127	96.5	250	202	139	262	317	237	567	349	329	236	39.06	276	46.2	73.7	30.42	65.4	82	123	93.1	99.75	74.2	171.68	127	134	91.5	163	0
	923.5	52.5	41.4	110	45.1	42.84	55	69	33.7	111	148	80.2	134	108	107.9	263	148	79.3	61.8	14.74	131	14.8	38.78	12.9	24.8	66.5	48.8	52.3	38.5	27.57	89.77	58.2	50.6	34.3	60.6	0
	924	104.97	108.97	179	106.3	120	129	119	81.3	228.25	182	140	215	244.63	186	481	297	275	219	34.17	212	33.8	61.8	27.1	56.1	99.5	89.9	83.73	87.5	68.4	128.16	137	98.2	106	144	1.01
	924.5	64.7	107	125.5	61.4	109	115	103	110	168	108.4	106	180	112	105	234	169	125	131.8	17.87	144	19.9	40.1	55.9	55.18	59.8	79.7	46	38.99	39.1	71.2	100	55.18	96	75.31	0
	925	128	142	234	137	163	156	178	167	268	232	192	285	387	246	544	312	374	277	50.84	210	39.99	101	66.2	78.7	104	93.4	66.9	99.5	65.8	143	131	134	146	184	0
	925.5	65.1	81.5	151	76.63	89.1	77.8	69.6	85.6	154	129	68.3	172	116	117	240	162	113	130	14.43	120	31.1	49.4	32.6	43.9	67.2	48.94	25.8	54.3	42.36	62.1	62.7	39.6	87.2	81.84	1.01
	926	99.2	110	195	97	127	81.7	78.7	103	205	191	121	224	285	203	440	302	264	264	38.9	205	37.3	63.1	30.3	58.2	121	127	84.92	123	82.8	130	143	120	107	133	0
	926.5	57.8	59.07	116	52.8	70.1	48.9	69.5	35.6	152	136	64.2	140	101	114	272.1	152	90.6	75.4	16.5	113.85	11.33	41	16.11	32.17	51.5	49.7	42	38.4	25.4	64.5	54.6	62.77	63.5	47.9	0
	927	140	126	251	122	135	116	136	119	244	225	144.8	232	337	257	605	387	334	305	41.27	235	50.1	73.6	31.9	57.2	126	128	65.6	115	77.5	140.3	157	159	137	180	0
	927.5	44.2	38.1	104	54.83	65.7	58.2	67	43.75	94.5	156.6	75.6	98.3	130	82.9	245.2	145	88	108	18.74	120	13.9	26.8	23.1	27.26	65.3	91.8	40.3	41.03	31	61.7	58.2	49.3	40.2	56.6	0
	928	89.7	85.5	217	85.8	120.89	95.7	107	95.2	198	205	132	202	259	266	441	249	242	224	47	199	42.09	78.95	31.6	37.8	128	114	71.7	102	70.5	118	147	110	110	158	0
	928.5	48.7	46.7	105	58.4	39.7	41.4	61.8	26.02	117	169.4	49.59	102	95.1	109	232	176	94.9	69.27	11.6	108	15.8	27.87	18.2	37.76	69.8	56	39.7	39.3	22.9	75.9	40.3	49.37	41.55	77	2.02
	929	141	124	491	137	135	120	117	99.9	243	238	174	260	338	526	923	639	319	478	42.7	284	43.1	88.4	77	49.5	190	208	92.9	180	127	367	217	208	98.7	185	0
	929.5	38.5	41.8	98.8	42.5	39.9	42.8	45.1	33.5	134.2	98.7	61.1	120	163	91.1	225	137	142	86.8	22.1	140	21.19	37.5	16.5	13.7	43.63	60	49.6	47.91	18.6	223	56.9	47.77	46.6	62.8	0
	930	107.5	101	295	86	129	102	113	88.7	179	230	109	207	275	336	686	424	303	310	33.9	236	37.5	76.1	31.4	50.31	125	145	77.7	136	74.8	230	171	143	94.2	126	1.01
	930.5	40.1	33.8	80.52	47.4	48.2	52.9	36	33.1	138	149	72.8	140.99	138	103	250	144	147	80.4	12.35	120	21.79	36.2	10.35	12.3	52.9	47.1	52.8	34.67	35	129.1	69.4	59.3	38.2	60.8	0
	931	254	297	412	217	232	244	258	292	428	335	292	436	440	410	854	513	465	703	67	502	94	214	40.5	55.3	295	511	135	281	238	312	409	416	256	306	1.01
	931.5	42.8	42.8	114	46.02	48.51	56.72	42.38	36.9	104	124	73.2	122	156	91.6	284	120	161	90	18.73	155.1	21.13	37.8	16.2	31.7	59.78	54	54.68	33.8	30.5	136	63.4	43.5	53.7	56.7	2.02
	932	155	185	271	134	171	130	161	200	329	202	187	289	334	269	587	294	290	413	34.1	319	59.5	111	26.8	48.5	153	300	99.9	188	136.2	167.53	238	274	139	219	0
	932.5	72.7	49.9	135.1	62.7	77.7	62.3	82.5	58.37	142	142	101.59	185	115	117	246	159	132	87.5	25.1	140	17.86	37.91	36.8	32.1	61.5	37.6	48.6	40.12	30	82.9	70.4	23.3	42.7	89.6	2.02
	933	180	230	284	173	229.65	206	212	208	362	288	240	374	341	281	653	373	334	381	46.1	328	56.3	118	60.2	101.1	161	199	97	154	116	168	217	264	245	221	1.01
	933.5	47.2	112	128	55.4	78.9	84.8	71.2	73.1	151	130	74.9	125	128	101	258	146	96.4	102.6	16.33	111	14.81	37.2	40.6	56.23	61.9	35.35	42.57	55.7	36.57	46.6	54.1	41.2	64	88.6	0
	934	143	149	233	84.1	124.58	114.01	125	140	208	192	136	253	239	209	537	270	247.56	245	29.15	228	34.9	77.5	20.848	59.5	85	140	81.37	109	68.1	143	144.1	164	145.03	188	0
	934.5	60.2	55.4	135	58.73	68.6	51.9	56	38.6	144	114.6	72.2	142	112	109	249	157	113.6	88.43	14.87	97	21.08	28.4	25.19	39.2	54.7	60.71	29.4	44.2	29.72	64.6	71.8	81.15	47.6	64.62	1.01
	935	123	121	443	111	175	128.41	174	99.6	231	282	170	261	288	395	757	544	283	255	58.2	263	43.87	80.5	56	58.9	111	115	58.9	110	69.2	152	151	174	120	202	1.01
	935.5	74	59.9	121	66.8	66.1	70.2	53.1	35.9	145	107	84.4	132	115	118	240	176.3	85.6	85.4	15.53	132	22.4	23.8	18	20.93	58.3	61.7	30.42	34.48	33.64	75	48.8	46.6	47	61.4	0
	936	188	220	344	174	164	333	332	222	277	219	174	262	255	300	572	408	255	233	21.45	304	40.3	63.4	115	126	98.9	100	65.17	91.8	54.1	121	111	123	139	168	1.01
	936.5	108	136	162	89.7	95.5	243	264	170	193	136	89.4	155	119	137	234	148	95.5	154	20.75	190	23.69	27.8	55.7	107	76.8	77	37.78	21.4	30.7	74.3	59.1	44.32	101	78.7	1.01
	937	232	265	363	181	238	342	379	268	352	296	304	429	331.97	337	632	436	316	342	44.9	363	37.5	96.5	96.9	126	133	138	50.1	140	87.6	148	154	188	213	250	1.01
	937.5	63.1	99.8	135	53.3	79.9	120	133	92.1	141	129	71.3	90.2	117	105	257	159	113	99	7.93	107	12.2	31.2	27	38.7	67.18	63.2	41.7	49.1	34	46.33	50.07	38.1	61.3	55.9	1.01
	938	164	165	226	109	183	198	175	148	222	226	180	340.1	245	239	510	350	229	226	37.6	283	26.2	57.7	61.8	63.8	96.5	107	63.2	99.8	76.1	195.7	126	128	97.5	143	0
	938.5	81.12	58	104.1	74	49.1	59.3	74.2	45.8	131	141.3	73.9	141	125	108	258	127	110	67	19.2	149.25	17.1	44.91	17.4	25.47	66.7	48.2	18.8	46.6	30.5	104	60.6	54.43	63.6	54.4	2.02
	939	125	137	246	121	142	124	143	111	231	208	172	243	339	255	574	340	358	257	33.75	310	47.33	107	47.5	55	107.86	110	81.7	134	70.4	211	158.9	136	111	167	0
	939.5	60.2	47.9	100	71.7	56.8	68.9	52.8	37.6	121	139	48.3	94.2	151	115.6	254	143	212	77.9	10.2	148	10.4	48.4	17	22.5	66.15	44.1	65.8	50.4	34.3	104	69.9	58.6	62.4	65	0
	940	87.1	102	188	77	112	77.7	105	79.7	176	160	124.07	195	270	218	420	286	272	233	45.66	216	27.73	68.3	26.81	49.6	115	107	60.5	93.13	72.4	185	130	105	108	130	3.04
	940.5	36.1	34.9	118	35.31	41.2	38.4	50.2	47.4	110	129	64.5	109	122	109.17	254	131	137	123	11.425	118	19.35	36	12	23.38	48.6	45.8	39.2	37.2	24.14	109.12	69.4	44.9	43.33	67.11	0
	941	127	141.1	205	129	130	154	126	113	223	194	140	223	267	268	521	341	296	275	43.5	198	37.2	68.4	45.2	63	113	105	70.46	110	87.7	130	128	135	141	199	1.01
	941.5	56.1	73.2	137	39.99	65.5	59.4	51.9	44.9	131	150.3	63.1	121	107	126.1	233.5	154	111	77.3	19.18	123.66	14.2	35.3	13.2	36.6	46.1	52.6	31.76	47.9	29.06	78.8	48.9	60.5	48.4	49.1	1.01
	942	93.3	127	209	103.26	126.16	103	121	91.8	166	200	121	172	214	207	467	271	220	211	39.3	183	42.1	53.65	32.4	55.9	99.9	103	71.62	108	71.7	110	127	138	108	187	0
	942.5	42	31.8	127	47.85	46.9	39.5	34.8	25.5	134	124	59.3	95.5	111	93.2	253	145	101.66	97.1	18.34	112	20.82	40	12.1	21.7	53.13	48.61	40.3	43.6	35.2	59.03	47.6	65.2	49.4	41.63	0
	943	160	149	316	134	135	153	149	133	280	272	188	263	294	334	676	423	298	274	65.4	220	57.1	88	43.4	49.61	124	130	80.37	127	65.9	146	146	179	144	205.1	0
	943.5	60.2	56.16	103	48.08	59.7	68.2	92.6	46.1	156	165	76.5	114	108	105.81	308	140	81.3	86.8	17.2	141	33	26.4	20.27	21.43	56.7	34.75	49.87	22.8	37.84	65	57.9	44.09	52.5	65.4	0
	944	162	149	271	162	161	254	218	136	346	224	178	243	257	292	546	387	230	211	41.03	272	41.8	65.6	76.27	88.3	113	99.4	69.9	97.1	59.8	93.2	117	160	107	164	1.01
	944.5	103	69.7	164.9	81	82	143	134	98.2	254	191	89.9	127	119	108	273	168	125	110	18.06	169	27.23	26.8	47.1	47.6	54.9	38.57	68.1	41.45	36.71	78.2	35.23	52	73.4	71.1	2.02
	945	177	177	379	151	149	186	186	141	337	246	192	281	627	364	688	462	1210	398	49.4	316	59.9	95.4	45.9	70.9	162	264	113	149	119	163	224	1390	139	213	0
	945.5	73.4	53	118	54.6	53.5	76.1	79	35.7	173	128	63.5	86.8	102	111	225	151.9	103	98.9	11.23	120	19.5	49.3	21.1	25.1	58.6	44.6	68.4	34.8	32.2	90.1	53.1	57.84	59.6	51.9	1.01
	946	111	115	257	113	129.86	135	118	97	238	252	148	204	381	255	505	321	725	218	28.4	214.09	49.58	74.6	30.4	59.9	106	164	67.3	98.9	71.1	155	137	749	103	142	1.01
	946.5	63.1	75.2	126.6	51.87	47.5	52.3	49.3	44.3	125	140	80	126	87.8	113	237	189	100.2	81.8	20.22	115	18.34	38.5	9.85	31.6	55.46	36.8	45.65	40.2	19.86	79.7	64.2	54.1	51.4	63.3	0
	947	132	133	293	120	132	124	132	107	252	220	175	281	398	295	670	359	553	296	47	251	53.6	94	37.99	58.8	165	159	80.8	123	104	161	173	532	122	192	2.02
	947.5	58.7	67.3	139	53	55	54.4	61.5	24.3	112	138	60.4	123	115	119.07	254	175.3	104	103	26.826	153.27	19.9	34.3	13.3	25	36.7	44.58	41.1	60.3	39.7	97.5	65.2	51.7	44.1	63.3	1.01
	948	114.28	107	242	89.8	122	127	133	156	232	179	147	187	336	266	533	291	341	222	22.9	217	31.42	86.32	32	58.56	139	119	65.87	79.8	70.4	125	139	258	110	126	2.15
	948.5	67.56	74.7	153	53.7	58.1	73.8	77.7	83	135	154.1	67.27	149	127	113	283	147	135	129	13.81	141	11.2	28.6	28.8	49.1	51.4	43.33	45.7	58.1	39.6	60	65.14	50.2	76.1	62	1.898
	949	149	140	309	119	148	187	183	138	274	217	173	264	282	298	661	385	349	274	35.76	262	36.4	92.1	77.3	86.3	159	128	55.1	97.1	85.5	145	127	198	129.72	159	0
	949.5	57	52.7	142.8	45	55.7	55.4	75.7	44.8	124.6	126.7	73.2	107	120	115.4	226	147	136	96.6	17.03	128	16.54	38.1	23.3	30.2	53	69.2	41.4	49.79	25.62	78.9	57.19	66.7	49.6	78.19	0
	950	106	107	226	102	108	153	127	86	217	169	143	229	279	197	496	312	231	251	39.1	236	32.4	70.79	53.8	47.4	101	110	48.4	104	70.7	97.1	112	116	101	136	1.776
	950.5	60.3	33.2	120	48.4	55.2	48.9	47.5	43.78	134	145	67.4	91.1	105	103	216	131	102	69.6	19.4	90.2	21.8	28.1	10.28	30.7	42.2	36.9	35.9	45.3	24.9	85.75	55.2	52.2	40	58.9	0
	951	128	98.33	263	109	127	139	129	112	261.13	217	152	239	303	311	585	373	286	277	35.4	218	32.83	70.1	79.6	55.7	106	114	58.2	108	61.7	108	140	168	138	159	0
	951.5	59.6	39.67	96.6	41.6	57.7	63.5	52.3	38.1	157	142.6	55.9	108	118	91.9	203	171.1	81.4	88.1	14.3	151.6	20.2	32.7	12.1	27.4	44.16	44	26.97	30.6	23.4	96.8	45.7	57.6	47.3	47.66	0
	952	106	84.3	209	88.4	103	94.5	99.6	65.7	183	191.5	115	206	244	197	462	288	231.95	178	19.27	183	31.8	50.1	48.4	42.7	86.9	106.1	75.2	96.3	72.3	116.93	111	110	89.8	146	2.02
	952.5	45.9	41.7	92.5	44.7	60.8	48	49.33	25.1	113	122	73.55	100	87	94.2	257	137	80.5	88.4	15.49	93.1	5.22	34.8	9.46	14.2	34.3	38.1	43.7	31.92	28.7	73.9	44.97	32.1	38.89	63	0.702
	953	120	124	229	89.9	199	132	140	112	257	205	195	415	280	256	564	360	305	320	47.18	222	46.25	62	88.6	58.9	116	135	44.6	148	92.5	156	168	183	117	220	0.702
	953.5	45.1	65.2	106	52.3	36.6	40.74	71.7	33.4	119	116.8	65.55	105	86.3	142	205	139	79.1	74.03	7.35	102	13.8	24.7	17.3	21.8	52.3	40.1	36.45	39.9	13.7	66.89	58.2	55.7	47.79	52.5	0
	954	107	103	190	98.3	167.08	123	128	97.3	180	172	157	295	220	168	487	278	214	262	30.3	182	33.4	66.5	56.6	69.1	96.3	143	55.18	101.3	75.6	123	138	118	140	184	1.01
	954.5	66.9	34	112	58	52.8	71	76.7	79.48	154	122	55.3	107	82.3	104.4	209	140	93.2	86.4	13.8	84	12.7	18.17	15.3	39.3	36.36	20	42.8	33.7	24.02	58.29	67.5	35.7	47.6	50.3	0
	955	122	158	242	104	158	103	126	136	278	222	183	296	281	259	581	293	271	323	34	245	30.43	73.8	47.1	81.8	115	139	63.3	104	88.4	120	153.6	166	135	168	0
	955.5	80.6	72.4	126.2	63.8	57.4	53.3	49.35	31.7	169.8	120	74.8	122	114	104	240	216	97.7	53.1	11.75	129	31.99	30.3	17.78	31.3	47.8	41.17	31.6	59.54	46.49	66	64.6	42.1	56.4	74.5	1.01
	956	121	125	233	93.1	130	108	99	89.7	242	206	136.9	239	269	239	484	276	257	256	20.99	209	31.07	70.5	33.4	46.9	88.8	109	36.2	99.7	81.1	132	127	127	111	155	0
	956.5	61.2	47.24	93	57.8	68.3	55.92	52.3	58.8	145.14	132	92.6	119	86.6	110	274	150	85.2	108	11	116	24.28	40.8	13.2	26.8	53.9	36.1	45.6	34.2	23.08	95.84	69.97	55.3	45.2	90.8	0
	957	117	153	234	117	134	111	120	136	258	206	143	277	323	234	623	361	317	257	33.9	237	42.91	62.8	46.6	66.7	90.9	110	74.37	106	79	140	136	140	156	223	1.01
	957.5	51.71	51.3	99.7	48.44	57.6	57.7	58	55.9	135	116.2	68.7	97.5	96.3	106.1	257	141	107.48	114.8	16.2	101	13.63	40.61	12.2	26.2	53.3	55.9	28	48	24	97.3	66.4	52.47	59.4	58.5	2.02
	958	99.6	109	188	98	106	103	108	100.34	214	212	123	229	255	177	485	253	206	234	21.6	206	21.6	73.6	38.53	60	95.1	81.5	78.9	96.8	59	126	121	115	128	139	0
	958.5	39.5	28.7	96.7	45.84	33.8	57.41	50.5	48.34	99	131	59.96	111	86.9	90.8	225.4	144	88.4	57.1	21.62	84.6	29.5	24.62	12.97	25.99	37.5	45.4	34.6	37.96	22.2	64.03	40.7	45.2	49.64	56.1	0
	959	159	145	280	134	154	121	133	120	254	227	170	242	357	285	754	432	389	256	33	209	46.9	94.7	49	67.7	108	129	87.2	116	111	135	147	192	144	189	0
	959.5	41.7	46.4	104.9	34.6	42.1	53	35.3	27.4	108	144.2	54.8	109	87.5	92.1	201.5	139	95.9	75.5	15.97	83.8	11.63	25.11	13.999	19.4	37.48	40.9	23.8	36.4	23	71.1	51.3	44.5	38.72	72.4	1.01
	960	119	121	210	99.8	276	139	138	119	195	207	228	430	264	226	540	318	254	214	40.42	200	35.21	54.1	186	57.7	96.6	98.6	56.1	71.3	50.8	95.4	125	148	117	169	1.01
	960.5	51.79	37.5	108	32.2	31.5	41.8	34.39	32.1	107	130	55.2	79	76.9	99.4	238.9	142	75.5	90.3	16.95	101	17.02	25	16.9	19.8	46.72	35.1	29.2	37.1	18.3	59.7	64.1	30	38.2	52.92	1.01
	961	137	152	258	142	213.7	145	142	134	231	234	230	373	549	280	583	407	822	236	37.96	232	50.3	97.6	125	59.7	88.1	153	95.3	101	99.7	134	116	601	133	210	0
	961.5	56.8	35.3	103	53.5	69.7	49.2	41.8	44.2	137	130.7	57.2	114	106	117	253	130	79.8	79.6	16.93	86	10.6	30.7	31.3	14.6	46.35	45.6	31.5	36	25.7	63.91	46.3	50.6	45.5	61.49	0
	962	123	101	237	107	133	102	106	93.1	220	207	155	238	296	234	484	280	401	222	28.8	185	44.56	70	60	45.18	93.49	80	52.7	76.2	60.67	113.2	116	301	129	155	1.01
	962.5	55.3	60.7	116	44	58.07	57.6	50.9	44.4	131	135	67.5	119	90.1	118	248	159	94.8	63.3	13.756	90.5	12.56	29.8	11.2	27.12	56	49.93	30.6	54.2	55.64	43.7	76.7	45.3	48	47.9	1.01
	963	131	114	232	101	137	117	113	120	255	210	139	253	291	230	463	363	409	307	38.3	216	41.6	94.9	41.1	44.8	121	106	69.9	134	87.4	134	134	350	92.3	147	1.01
	963.5	47	54.9	101	66	50.4	41.3	51.2	35.9	138.41	126.55	66.2	118	94.8	87.8	227	164	85.3	90.1	9.47	106	17.46	36.1	9.64	17.74	41.2	44.49	31	39.8	34.4	60.1	66.8	49.4	64.7	46.9	1.404
	964	108	108.6	191	75.7	123.7	93.9	82.2	82.5	197	192	119	194	258	178	496	277	257.3	228	31.7	184	21	70.7	22.2	44.8	90.5	73.1	41.9	91.9	91.25	114.44	96.4	216	103	124	0
	964.5	45.2	39.7	120.3	43.93	63.1	31.8	42.8	30.97	130	136	88.01	98.5	91	114.51	215	128.8	93.4	78.1	11.52	88.2	24.41	18.1	6.09	25	40.15	48	36.86	45.7	21.84	51.33	66.6	29.7	47.85	55	3.032
	965	117	125	254	104	129	126	112	115	231	220	165	229	321	219	555	355	281	316	36.7	219	33.7	79.2	80.8	65.4	107	125	57	123.7	76.7	163	99.8	246	110	205	0
	965.5	57.71	52.02	108	45.7	37.9	40.76	48.5	41.7	135.81	108.7	42.3	76.1	107	111.94	213	134	88.9	82.2	14.7	93.5	16.3	30.67	6.4	29.83	42.03	30.73	25.69	39.9	37.13	98.6	59.71	32.37	54.3	48.5	0
	966	82.59	114	187	96.4	120	76.9	88.4	75.4	169	211	107	172	219	169	412	280	204	246.25	32.6	202	37.3	47.5	39.5	39.7	77.8	90.8	68.4	87.6	59.7	119	92.5	143	102	145	0
	966.5	46	37.6	110	42.8	46.1	42.13	50.2	33.54	112	110.4	63.4	82.9	87.4	129.9	223	152	85.9	63.9	22.96	99.7	22.9	22.63	9.31	25.17	36.66	47.51	31.7	38.91	27.9	51.5	36.5	57.1	38	66.7	0
	967	88.3	120	217	111	123	97.51	97.8	90.5	192	202	137	207.85	252	228	526	340	233	340	32.75	187	26.8	75.1	53.8	55.2	113	110	68.7	127.2	88.7	110	148.6	188	134	147	1.776
	967.5	52.49	44.8	110.87	39.5	58	41.6	47.4	27.9	111	129.94	51.9	104	94	81.9	193	109	80.5	76.8	21.12	92.4	25.72	31.5	9.95	17.47	47.8	36	41.7	36.8	20.2	62.7	40.14	40.64	44.6	65.87	0
	968	96.5	70.4	163	70.13	98.2	107.62	75.6	61.8	153	197	115.74	163	238	188	476.3	243	222.83	216	40.9	170	30.1	55.4	34	48.7	83.4	88.3	50	118.8	64	114	110	126	104	136	0
	968.5	50.3	42.3	118.8	37.95	52.7	37	53.3	27.1	82.7	117.6	64.58	118.6	83.8	73.3	216	129	128	52.3	16.09	101	17.978	32	11.2	18.4	33.8	37.1	29.89	33.25	7.51	55.7	51.8	38.5	50.27	42.6	1.01
	969	94.06	98.7	166	101	110	87.5	79.2	91.3	190.9	173	98.6	185	250	214	510	345	276	217	36.2	183	39.4	77.8	31.7	41.4	114.5	122	77.9	159	98.9	149	159.4	159	90.8	150	0
	969.5	46.91	40.9	109.2	46.7	58.9	38.9	45.3	33	108	132	69.2	130	104	98.9	259	160	78.5	223.5	10.05	124	10.6	47.17	23.26	19.5	51.8	24.9	41.9	50.99	29.84	73.5	53.2	44.6	54.6	56.1	0
	970	115	103	187	87.8	111	108.61	121	88.32	184	159	114	201	233	230.96	429	280	207	267	19.66	171	40.4	96.38	36.5	42	104	97.4	54	97.3	75.4	123	128	139	81.7	164	0
	970.5	54.39	37.28	136	53.91	64.6	28.9	47.9	25.2	117	125	84.2	135	97.89	119.6	234	140.6	67.9	87.6	3.14	75.1	10.66	9.23	6.98	7.54	36.62	46.4	31.14	49.7	31	59.24	53.2	42	43.96	54.5	1.01
	971	117	158	232	98.5	146	127.54	136	138	250	237	137	238	235	245	591	287	238	288.02	45.21	205	29.4	81.6	44.9	57.16	99.8	119	46.9	93	83.6	142	143	119	125	160	0
	971.5	66.3	78.5	100	46.2	61.5	67.4	68.2	70.9	149	121	85.6	130	110	101	236	145	63.9	98.2	13.7	138.95	9.746	32.48	10.82	23.7	43.85	43	30.65	40.9	31.8	53.3	73.11	51.6	59.5	42.5	0
	972	113	142	190	90.2	112	121	112	112	189	179.2	124	198	218.93	186	426	308	177	207	28.7	184	37.575	67.7	29.9	41.2	95.4	83.1	44.8	92.3	61.5	90.9	92.57	107	114	171	0
	972.5	66.2	58.5	126.2	47.19	55.1	58.3	61.7	29.1	139	142.6	48.8	90.1	111	91.7	211.9	127	104	98.3	15.65	80.3	27.7	32.41	10.3	24.4	43.4	46.5	33.86	27	31.5	74.2	72.6	58.7	57.5	55.9	1.01
	973	107	87.8	205	99.08	108.33	115	95.7	86.5	202	190	163	222	253	254	729	312	259	259	38.1	153	33.8	70.7	36.6	52.4	115	100	54.6	116	64.8	161	147	142	105	149	3.03
	973.5	55	49.7	137	34.4	40	48	42.7	51	139	110	60.6	99.6	66.9	87.8	265.1	122	95.5	64.3	12.2	92.9	17.2	19.8	13.98	24.09	37.5	61	27.8	28	22.54	67.4	45.5	57.8	42.8	66.2	0
	974	97.2	67.6	154	83.62	113	104	124	97.63	170	188	124	191	280	190	573	298	206	195	35.53	187	28.5	43.5	29.3	54.5	83	105	30.3	109	66.7	122	143.53	125	87.3	164	0
	974.5	65.2	56.9	113.37	48.23	64.9	56.47	67.7	44.88	110	137.2	57.1	98.7	77.8	99.3	181	147	81.8	96.8	11.57	111.17	17	34.9	16	21.6	45.4	46.4	32.3	43.82	21.87	44	44.2	52.1	55.1	54.16	0
	975	112	139	224	106	133	133	120	129.7	211	202	146	227	1140	218	662	349	1230	243	44.9	232	37.6	75	34.4	37.2	95.8	97	60	111	92.2	147.1	136.6	519	101	197	1.01
	975.5	46.8	50.8	108	44.3	58.5	59.2	46	48.8	104	131.9	55.2	96.6	92.4	76.9	205	129	77	131	4.56	90.5	15.3	35.52	16.2	15.7	45.9	49.08	26.7	52.8	52	67.1	63.8	42.9	40.2	44.8	0
	976	115	92.7	189	85.9	340	102	111	85.6	175	220	281	527	688	195	509	300	705.5	208.9	42.2	178	32.74	63.1	308	47.6	74.4	85.8	48.8	91.6	74.4	111	86.5	347	114	171	0
	976.5	35.7	37.8	96.8	43.4	28.8	41.8	43.5	48.6	97.4	121	81.9	114	89.2	80.5	215	119	93.4	78.9	10.4	85.5	9.85	25.76	12.6	15.51	38.37	39.7	28.3	21.79	25.6	56.2	54.2	32.69	40.2	48	0
	977	117	160	300	138.99	246	138	128	117	248	232.04	253	434	477	302	601	383	231	252	44.5	230	44.1	88.8	189	65.4	114	91.6	84.6	130.07	84.7	113	116	297	104	204	0
	977.5	36.7	50.6	81.5	35.9	65.29	41.7	38.7	40.7	95.6	131	53.3	81.8	98.2	93.5	222	134	0	74.2	15.3	103	13.51	24.5	0	19.96	46	35.5	17.9	34.75	32.3	60	47.7	33.3	32.2	52.7	0
	978	97.1	126	200.61	87.64	161	110	96.7	93.7	192.66	200	170	302	312	247	449	285	331	218.8	28.59	186	30.1	55.2	122	56.36	64.5	79.2	70.51	93.6	68.1	106.8	92.8	175	99.9	156	1.01
	978.5	44.2	32.6	116	57.2	45	35.82	42.2	41.24	118.35	110.68	75.3	91.8	90.8	99.2	242	138	87.8	82	17.15	110	25.12	24.4	18.98	27.5	55.4	47.8	24.8	40.5	40.8	76.3	59.4	46.9	50.15	43.4	0
	979	137.59	129	240	124.65	162	128	121.38	127.99	284	265	173	259	299	253	583	351	312	285	42.31	261	32.3	89.2	79.62	51.29	107	97.3	61	132.9	64	166	127	185	129	211	1.01
	979.5	51.2	53.5	97.1	58.3	62.8	55.1	58.96	42.2	142	146	84.1	84.2	120	124.9	196	173	93.5	102.8	20.3	102	16.97	17.7	15.2	16.4	47.2	48.7	31.18	47.8	20.07	59.9	53.8	40.36	55.9	49.5	0
	980	76.1	89.7	163	90.5	132	90.9	106	95.5	206	190	119	197	229	224.27	428	235	238	218	22.9	185	27.4	58.56	49.7	42.88	81.2	68.6	45.57	78.5	66.7	79.8	88.9	130	102	147.2	0
	980.5	52.3	49.9	74.8	50.5	31.7	44	52	37.51	148	122.4	70	97.9	87.4	120.9	195	136.46	98.7	76.1	24.09	95.1	14.39	31	18.923	11.27	38.6	49.35	18.62	46.93	22.19	100.6	51.9	40.9	52.7	45.5	0
	981	126	109	235	117	151	107	139	120	214	225	155	206	269	266	493	325	233	273	34.1	194	30.4	57.37	62.1	60.9	91.2	124	61.35	90.5	66.6	94.6	134	135	124	171	0
	981.5	40.1	42.2	118	47.2	31.6	60.2	51.8	15	103	112	65	108	106	98.2	227	129	87.2	74.3	15.83	97.1	21.81	32.9	13.1	13.72	45.5	30.5	12.5	55.2	32.44	87.6	44.7	40.71	45.6	50.5	1.01
	982	93.2	97.8	168	91.09	150.2	112	120	106	200	145	109	245	218	201	436	274	225	239.9	40.2	164	29.1	44.3	50.5	43.1	71.3	91.6	55.13	92.1	59.33	94.7	97.4	106	93.8	141	0
	982.5	62	42.39	108	56.1	67.6	51.4	64.9	52.2	144	136	80.7	135	102	77.6	193	164	79.7	84	14.6	116	16.87	22.06	16.3	25	49.5	45.3	37	37.4	41.7	60.1	41.44	48.2	43.8	63	1.01
	983	225	216	241	155	232	519	441	210	289	205	193	291	344	241	523	315	248	313	35.4	297	42.73	48.1	220	108	130	96.2	47.3	115	66.9	147	158	167	159	166	0
	983.5	43.7	41.2	99.3	47.9	55.8	51.43	45.7	35.37	93.82	123	57.4	104	100	107	262	153.8	87.8	107.5	8.44	85.1	15.7	21	12.2	22.41	31.1	47.8	24.5	58.48	22.9	48.4	35.2	32.01	40.1	51.65	0
	984	196	170	213	142	155	289	288	160	260	169	189.11	255	234	180	395	284	223	240	20.78	272	31.4	52.3	115.67	95.2	117	95.25	55.4	117.74	63.6	101	144.7	126	126	161	1.01
	984.5	50.8	45.8	77	31.3	54	55.6	46.8	39.8	99.1	128	52.02	83.1	111	103	227	134	86.4	92.1	11.25	84.9	21.4	31.62	9.83	27.12	42.7	40.58	43.66	44.2	27.36	75.38	41.3	29.1	39.09	68.8	0
	985	126	144	248.9	104	141	197	164.4	198.7	182	167	157	189	264	210	522	306	294	357	37.3	221	28.5	62.2	72	83.8	112	101	51.3	136.4	60.4	103	163	176	143	174	2.02
	985.5	54.2	49.28	98.6	40.5	40	38.84	38	42.6	113	141	41.5	99.7	84.4	118	203	127	105.4	84.5	17	109	20.72	71.2	10.4	28.8	45.8	42.67	19.1	51.23	44.4	92.8	52.38	61.22	59	48.3	0
	986	95.5	78.4	200.7	89.7	120.25	115	111.08	133	201	183	120.31	197	246	186	422	250	253	293	18.13	178	32.8	69.3	27.5	42.06	83.68	80.8	40.55	140	74.6	124.9	133.4	145	107.6	145	1.01
	986.5	54.6	32.9	113	44.4	44.5	41.63	45.4	31.8	106	134	60.1	99	90.9	125	239.8	150	101	36.6	16.48	107	15.4	20.1	10.9	25.19	41.91	46.7	43.3	42.6	21	69.6	32.95	64.8	44.8	54.7	0
	987	81.4	95.42	213	95.3	114	96.7	103	91.25	174	183	111	170.96	282	221	683	296	252	265	25.36	155	24.6	82.7	44.13	55.6	95.6	93.8	50.3	115	80.3	171	119	128	95	145	1.01
	987.5	57.17	39.05	99.3	32.5	53.7	36.6	32.5	31.5	73.2	148.3	41.2	96.5	90.5	99.9	214	125	109	100.9	12.7	74.5	12.764	27.8	10.2	25.65	56	52.9	40.98	35.66	26.4	42.37	74.4	57.09	34.94	67.9	1.01
	988	79.9	76.5	194	88.4	102	97.7	102	93	173.8	161	120.4	160	259	207	501	270	219	172	24.74	158	17.5	54.8	22.61	42.5	77	79.5	54	90.8	66	99.2	99.9	91.4	87.7	104	0
	988.5	44.6	41.2	71.6	59	46.1	43	58.2	39.3	103	123.8	58.5	110	94.5	92.4	241	131	91.6	66.8	13.8	93.46	14.1	24.97	12.2	38.8	38.7	34.64	23.02	24.88	21.16	96.4	41.8	56	60.59	67.9	1.01
	989	84.75	99.4	257	82.2	131	88.6	86.6	85.3	164	161	120	184	312	254	609	321	289	250	37.2	160	40.71	67.1	52.5	54.2	117	83	71.46	109	77	180	175	156	107	174	0
	989.5	43.3	26.8	88	33.1	50.7	47.2	35.8	40.7	95.1	114.5	61.9	95.3	112	58.3	211	132	61.2	86.4	18.24	74.59	12.305	29.9	15.2	25.1	43	43.3	28.9	36.8	24.9	69.4	68.8	52.8	46.9	47.52	1.01
	990	96.4	97.3	181	73.2	109	78.7	74.6	72.2	151	181	123	154	248	214	493	271	228	183	27.93	165.5	32.6	56.6	45.6	38.8	77.4	78.7	44.7	97.6	55.2	152.3	148	126	91	180	0
	990.5	57.4	42.3	116	30.99	62.7	54.4	54.2	30.9	95.4	109	61.1	110	91.1	106	250	109	61.2	101.1	14.8	102	18.6	19.29	21.5	32.7	57.6	53.6	24.1	37.3	21.8	73.7	44.5	27.68	42.3	56.7	0
	991	115	129	180	120	125	97.6	95.2	95.1	233	177	160	256	803	253	533	308	764	327	66.2	193	40.9	65.6	42	48.1	171	157	124	143	99.9	151.4	189	327	106	188	0
	991.5	36.97	46.32	102	38.7	63.7	44.4	40.39	33.35	95.7	96.4	58.1	112	94.5	110.3	197	153	86.2	74.1	9.43	101.6	7.43	40.12	9.17	29.3	73.2	54.4	26.3	45	20	38.6	44.71	39.8	38.5	49.7	0
	992	95.2	90	186	78.1	105	76.2	102	74.6	179	174	136	170	451	193	402	263	407	266	43.6	182	39.1	70	41.3	50.6	121	96.09	67.8	85.3	83	117	145	189	77.2	152	1.01
	992.5	45.9	35.4	116.25	45	61.2	62.6	32.9	32.18	125.2	110	71.6	118.4	89.4	115	219	124	98.7	106.3	19.51	99.9	16.22	20.6	8.3	19.5	51.13	43.4	24.4	29.2	21.9	82.88	53.2	41.4	49.8	53	0
	993	143.53	133	264	112	118	141	127	98.8	262	244	148	229	504	252	570	352	512	296	37.8	350	55.3	117.83	56.7	57	155	150	239	108	81.35	296	123	215	133.87	189	0.95
	993.5	86.1	56.2	142	66.6	82.6	99.6	90	77.8	121.1	145	70	124	173	111	250	160	253	108.2	24.3	213	26.4	71	31.3	42	47.7	39.14	149	49.5	36.88	173	59.8	72.6	61.1	69.4	0.95
	994	121	127	206	89.3	139	153	126	105	209	185	144	240	337.56	202	432	244	380	209	25	298	31.1	93.9	58.3	49.06	85.6	77.4	148	62.5	54.3	191	113	146	98	131	1.01
	994.5	56.4	47.1	115	62.3	74.4	74.5	64.1	50.8	139	146.2	60.3	111	138	107	217.4	157	159	99.3	11.2	166	13.78	41.8	30.2	18.8	45.7	39.5	114	35	25.5	118	52.2	48.2	44.2	55.1	1.01
	995	109	105.95	218	94.4	119	119	103	107	207	205	125.29	237	298	202	441	291	324	238	26.5	224	39.2	83.6	52.9	69.9	78.4	119	78	100	78.6	135	142	131	101	164	0
	995.5	45.95	36.5	107	37.7	62.21	56.4	35.8	36.55	147.9	124	73.57	85.3	98.9	104.52	220	146.1	107	72.7	21.37	89	9.27	29.23	16.3	17.2	30.7	46.23	48.3	40.98	21.5	89.81	47.8	67.6	43.53	62.9	0
	996	108	94.9	204	104	97.9	98.6	92.9	79	163	182.2	139	180	239	170	380	250	204	209	25.52	184	39.1	69.25	40.5	41.7	77.1	80.9	48.1	77.1	85.4	129	116	125	88.1	155	0
	996.5	53.57	50	83.8	42.5	44.2	53	47.1	32.2	93.6	126	47.9	104	88.7	91	189	148	104	98.5	11.99	94.8	10.816	34.49	12.5	31.56	56	46.3	36.33	59.5	24.97	80.9	61.7	46.3	45	54.2	2.02
	997	121	139.21	229	142	173.85	230	206	144.5	191	199	184	248	283	211	490	340	273	320	27.6	301	30.01	66.6	89.6	67.1	97.2	107	88.1	122	91.5	183	106	152	131	208	1.01
	997.5	62.5	55.9	92.9	41.9	49.5	25.9	45.1	30	92	133.4	48.7	73.5	129	99.5	214	104.3	113	62.3	12	83.3	20.26	32.16	17.85	23.02	52.45	54.8	17.9	26.6	20.2	89	96.99	42.1	36.79	40.1	1.01
	998	119.17	86.8	175	122.83	103	150	129	116	202	175	98.5	220.54	228	212	414	282	220	231	32.6	193	29.1	46.15	49	48	76.7	117.5	50.8	88.5	73.75	89.61	95.5	98.4	112.99	172	0
	998.5	53.68	53.1	84.8	36.6	41.5	40.97	45.88	41.6	121.2	96.7	70.2	97.1	81.2	84.3	243	107	72.9	104	17.22	91.3	16.24	40.5	21	20.4	40.02	44.2	36.4	38.4	20.25	78.5	55.8	63.38	63.4	51.9	0
	999	251	237	292	207	220	509	489	279	263	193	207	248	361	270	517	347	272	302	31.59	373.33	32.5	73.24	315	141	119.8	109	76.8	81.19	93.9	149	138	151	146	209	0
	999.5	40.3	54	90.8	20.04	51.3	36.7	24.1	44.4	102	118.51	55.76	92.4	89.6	75.5	234	116	94	89.8	11.75	95.4	17.3	34.6	11.1	15.1	48.7	40	55.8	49.4	28.4	91.5	58.1	42.99	43.1	54.1	0
	1000	172	167	202	147	157	278	317	205	162	199	166	232	273	227	418	294	241.1	237	22.4	247	35.7	52.4	189	128.77	91.7	79.1	51	83.4	76.33	123	108	99.1	166.51	205	1.01
	1000.5	35.5	28.5	130.5	24.79	54.3	47.3	32.47	36.12	135.6	141.2	66.6	103	85.1	89.2	210	152.6	91	65.9	24.99	100.1	14.9	29	23.8	35.08	38.67	26.88	40	32.1	30.66	79.3	58.4	49.6	33	56	0
	1001	153	206	250	168	192	249	269	207	251	201	166	272	508	275	523	377	438	304	30.24	411	42.3	93.82	138	134	109	89.7	168	113	84.4	477	148.62	167	188	228	1.01
	1001.5	55.6	48.4	86.6	44.8	68.4	46.6	52.4	42.2	118	143	77.5	112	203	102	214	125	227	79.9	12.5	177	10.24	36.1	25.5	21.31	47.1	60.6	89.8	54.93	23.1	365	33.8	47.6	48.5	63.8	1.01
	1002	143	150	216.1	129	173	165	185	160	204	174	157	232	378	229	407	301	288	220	31.65	336	36.4	91.2	70.9	95.04	88.5	81.7	102	89	48.3	326	103	88.6	155	172	0
	1002.5	56.5	61.1	101	46.2	51.7	92.5	53.2	66.7	125	123	84.3	97	158	122.4	245	132.6	148	99.9	5.47	167	21.88	57.2	16	26.23	46.3	40.1	83.5	58.16	24.1	183.95	45.5	61.94	60	53.4	0
	1003	119.07	122	261	120	140	124	122	140	198	178	145	182	284	284	570	371	283	251	28.43	267.64	31.66	79.33	50.17	64.2	95.1	83.6	80.9	89.9	63.7	233	149	121	123	155	0
	1003.5	29.8	56.9	93.6	55.4	55.1	41.3	44.2	22.5	114	114	64	109	86.5	97.1	199	130.6	111	75	7.23	127	17.2	21.71	17.8	32.25	32.7	43.7	33.3	46.54	30.19	105	63.7	32.4	46.1	51.5	1.01
	1004	105	81.7	200	82.4	113	92.6	115.57	99.9	178	153	127.4	174	231.22	231	466	267	249	200	30.9	204	42.33	57.5	29.2	56.3	83.6	74.1	73.1	87.1	84.6	127	120	128	100.93	144	0
	1004.5	45.7	47.2	78.8	29.3	46.3	53.56	49.4	51.6	124.59	117	65.4	104	129	98.2	211	140	115	74.1	13.208	117	27.6	37.9	6.03	10.4	53.1	32.3	49.1	49.71	41.62	130.5	50.8	63.92	46.3	57.3	0
	1005	123	137	271	114.71	151	186	169	121	221	188	142	215	327	247	565	338	307	325	51.1	281	39.6	88.17	45.3	73.36	113	164	66.5	134	80.5	157.6	189	155	106	157.92	1.01
	1005.5	64.5	69.4	118	52.2	74.8	125	135	77.4	176	105	88.5	103	98.4	96.3	199	128	112	97.7	17.81	115	30.9	30.1	37.2	46	56.4	47.5	45.9	58.2	41.2	64.5	57.9	61.5	57.9	82.1	0
	1006	101	96.74	184	99.8	110	129	157	118	183	148	125	184	267	175	434	291	205	241	29.5	194	25.7	61	50.9	62.7	141	122	48	114	75.2	114	134	103	101	130	0
	1006.5	47.3	58.6	88.8	59.7	56.2	86.3	74.9	67.4	118	104.5	52.9	99.2	92.01	84.5	185	139.8	49.5	87	5.02	106	15.51	20.2	14.98	27.92	22.46	45.8	23.5	30.7	42.8	91.8	37.8	43.73	41.69	68.5	0
	1007	148.47	121	245	99	132	139	133	110	229	190	173	272.92	360	210	547	338	332.8	339	65.9	303	58.3	91.8	52.8	62.5	159	160	133.3	121	79.1	175	181	167	139	189	1.01
	1007.5	48.9	36.3	110	37.41	50.1	41.2	50.5	52.2	102	110.8	43.4	103.88	99.2	70.1	158	135	101	65.8	12.51	113	28.4	34	10.902	12.8	37.39	46.3	32.49	62.52	22.75	57.9	44.98	32.7	28	61.06	1.01
	1008	116.85	137	178	89.5	97.7	127	122	88.6	156	197	135	227	214	202	406	298	251	217	30.71	232	40.6	66.5	46.9	50.2	106	93.4	85.4	89.2	76.5	112	121	109.4	91.2	122	0
	1008.5	45.55	45.4	96.1	63.1	40.1	42.64	32.9	37.3	111	119	69.3	63.7	92.6	110	194	128	92.5	75.1	8.79	119	4.11	21.71	12.34	21.49	49.1	67.3	39.2	34.7	28.5	53.5	48.06	45	51.2	69.94	2.02
	1009	112	101	186	90.3	110	84.7	88	80.7	233	203	168	231.6	265	174	468	272	244	200	38.68	207	45.12	49.2	33.013	56.1	93.8	121	68.7	88.5	64.1	163	122	141	89.2	150	0
	1009.5	66.15	48	107.3	55.46	53.6	49.16	47.4	42.1	117	89.8	47.9	90.5	106	80.9	178	95.9	89.6	87.2	27.8	107	9.33	60.1	9.85	22.6	52.95	56.1	57.2	42.8	25.97	68.8	52.2	65.36	40.4	47.42	1.982
	1010	80.9	108.52	142	71.4	99	85.2	82.9	95.1	187	182.4	107.24	168.63	314	137	347	295	242	152	24.8	202	33.416	70.1	24.4	42.8	64.8	70	67.9	79.7	53.15	242	115.44	88	89.81	136	0.888
	1010.5	60.74	49.6	88.7	53.1	56.2	51.8	61	39.22	111	112	59.4	108	108	49.9	238	156	142	64	13.19	130	19.14	32.4	14.58	25.9	50	57.6	58.9	35	30.98	173	31.3	46.7	52.6	59	2.908
	1011	103	95.1	196	89.4	90.11	83	93.4	85.3	184	232.2	132.87	199	285	199	443	297	295	235.5	27.6	259	34.6	78.2	36.6	53	88.7	81.2	71	108	78	222	117	104	88.6	164	1.01
	1011.5	42.8	35.4	117	40.15	63.3	41	57.6	38.9	96.6	103	63.7	100	125	83.4	196	147	132	93.5	14.62	140	20.81	46.8	4.77	18.6	36.88	52.97	47	41.7	32.52	124	56.32	46.8	41.8	62.2	0
	1012	95.56	75.4	165	97.1	98.3	104	97.7	74.3	159	175	112	161	243	200	399	220	295	161	14.4	249	31.95	63.7	32.4	59.93	79	55.2	91.17	94	56.3	157	90.33	95.6	80.7	161	0
	1012.5	44.2	55.6	95.9	38.1	43.5	60.49	81.3	38.2	97	115	71.3	111.97	165	82.4	218	165.1	131	71.3	17.6	151	21.1	42.3	15.2	28.4	40.9	41.1	44.6	31.7	33.9	99.6	54	49.5	45.6	60.8	0
	1013	152	160	206.11	112	141	190	206	166	227	202	162	244	613	223	536	302	593	226.98	38.4	639	44.8	140	72.2	79.4	84	118	239	108.7	65.2	311	131	126	131	174	0
	1013.5	62.9	66.7	140	51.14	57.5	88.5	88	61	159	125.8	89.6	99.8	125	92.7	215	144	113	104	11.83	156	17.1	38.5	29.7	40.88	33.9	47.1	26.1	35.4	34.5	68.6	36.92	51.1	48.5	43.2	0
	1014	105	109	187	78.6	106	157	159	115	229	160	139	206	359	166	431	226	366	190	29.9	382	33.5	87.4	50.2	71.7	65.7	73.2	144	87.3	59.6	167	106	91.7	125	158	0
	1014.5	49.03	62.4	130	57.2	43	57.3	66.7	49.6	109	87.7	72.8	81.4	116	91.9	220	171	102	103	7.23	97.5	23.59	30.4	32.9	38.6	56.3	46.6	31.4	39.5	16.7	51	42.8	55.45	47.9	60.7	0
	1015	101.99	113	214	86.5	117.43	129	137	100	184.9	169	120	211	392	216.3	417	248	371	209	31.1	256	19.8	65.4	73.8	68.4	68.6	93	86.84	94.3	59.3	97.5	119	114.2	132	174	0
	1015.5	35.2	56.31	122	57.9	56.7	76.5	44.8	43.1	114	134	71.8	108	88.1	110	168	138	107	87.8	13.27	88.4	10.16	24.59	13.5	23.8	36.2	44.68	27.1	28.2	20.83	49.9	58.6	37.9	43.9	68.8	0
	1016	88.6	102.17	146	83	69.5	96.6	127	117	170	190	122	145	254	167	380	213	223	197	31.5	210	27.2	53.6	50.4	57.5	72.53	84.2	59.4	90.9	53.1	118.4	106	102	110.13	147	0
	1016.5	58.13	48	112	46.84	51.3	47.4	53.2	33.4	119	87	78.1	123	80.7	91.2	251	145	92.3	58.3	19.11	126	9.04	37.1	11.36	23.1	34.9	47.3	44.4	22.74	21.1	53.69	55.4	57	46	78.2	0
	1017	130	141	252	117	107	131	168	160	270	214	130	227	308	244	479	356	273	339	20.17	278	48.6	73	63.2	82.2	136	150	48.3	128	92.1	134	161	157	137	185	2.02
	1017.5	54.4	54.7	106.99	41.7	53.1	69.3	71	31.54	120	147.2	65.5	103	101	79.8	227	119	97.3	71.6	19.22	129	18.9	30.1	8.26	22.58	55.82	49.91	49.15	46.1	37.9	63	58.6	26.38	45.54	64.6	1.01
	1018	109	116	220	80.2	94.3	92.4	113	99.3	192	165	116	186	206	188	383	268	217	238	23.4	185	20.4	71.4	43.01	59.9	123	84.7	66.8	95	77.2	130	116	114	127	157	0
	1018.5	52.6	46.89	104	24.5	51.4	36.9	53.1	37.2	120	98.9	63.2	82.7	96.1	98	178	117	88	74.3	12.1	77.4	17.4	19	13.44	11.4	49.46	35.98	27.2	44.37	24.7	60.1	61.3	33.2	41.5	55.6	0
	1019	109	116	252	88	129	115.43	118	122	166	217	112.18	215	288	256	513	330	283	271.46	37.35	251	29.5	99.6	81.4	70.3	136	103	56.1	115	99.2	173	166.87	127	116	181	0
	1019.5	28.7	48.9	63.4	42.3	36.49	53	33.8	40.03	94.6	81	67.83	105	85.3	74.3	213	140	97.8	62.8	9.45	119	19.61	19.4	15.3	25.2	51.4	47.7	27.03	62.1	17.15	112.2	55.02	58.8	47.3	51.9	0
	1020	112	91.6	205	80.6	110	97.27	94.7	101.5	200	160	119.3	184	300	170	452	253	251	194	35.94	233	35.7	96.7	55	55.3	116	80.2	81.43	100	75.3	178	123	104	66	145.5	3.03
	1020.5	55.9	48.5	63.7	46.6	44.81	48.1	44.8	42.7	139.94	84.3	72.1	88	128	73.7	187	119	128	128.5	8.92	139	12.8	49.9	11.38	21.7	62.13	44	25.6	43.41	37.5	111	38.8	55.3	41	65.3	3.03
	1021	81.2	124.22	191	82.6	113.73	94.9	106.85	118	186	166	102	198	296	207	447	293	328	330	34.71	256	31	75.2	49.4	57.5	121	138	75.2	135	121	229	156	148	107	185.78	1.094
	1021.5	42.7	31.7	117	33.6	53.9	34.5	49.5	38.17	124	103	60.47	107	127	90.88	206	138.7	105	73	9.703	109.82	14.9	40.9	12.76	32.9	43.4	44.7	31.1	48.41	17.28	70.78	81.3	45.1	59.88	62.3	0.702
	1022	88.36	91.6	178	85.4	83.28	100	95.1	79.6	187	144.4	105	170	223	163	375	240	206	204	18.63	164	36.77	49.9	26	42.94	85.8	100	47.77	98	77.8	107	119	116	101	124	0
	1022.5	50.7	47.2	126.9	37.8	47.8	57.33	51.3	36.57	145.9	129.9	59.3	93.5	105	116	253	143	78.3	95.2	17.28	110.42	18.6	27.9	7.89	34.8	51.8	45	6.15	0	20.38	56.2	61	54.4	55.7	68.7	1.01
	1023	129	147	184	128	129	198	143.87	129	271	201	203.33	193	279	229	488	312	237	232	41.9	281	55.5	83	55.6	69.8	106	112	68.15	127.26	78	151	131	119	123	150	0
	1023.5	51.3	41.7	99.1	33.4	64.1	57.6	52.2	46.9	96.3	117.2	65.3	101.28	81.9	81.6	197	166.9	90.7	67.9	20.07	84	15.48	23.45	27.1	30	47.51	28.8	35.7	32.29	17.87	46.4	64.8	30.44	58.9	79.9	0
	1024	125	126	170	104.2	106	129	82.9	109	284	202	133	216	201.6	207	420	242	237.88	226.6	38.85	203	49.2	69.7	46	57.7	62.8	104.5	72.5	91.4	73.05	96.5	116	108	106	146	0
	1024.5	74.8	46.2	99.6	47.1	60.5	52.7	51.11	39.2	151	94.8	77.99	106	79.9	84	184	130	56.9	81.5	15.01	127	21.4	26.3	14.25	25.8	35.1	60.84	38.4	51.8	27.4	59.1	38.7	28.52	46.3	49.6	0
	1025	197	171	283	181	173	135	150	114	589	350	298	425	320	282	667	485	315	290	60.4	490	137	108	39.2	59.5	176.8	158	85.5	95.7	84.6	122	173.9	112	149	217	0
	1025.5	48.81	41.1	111	49.5	56.7	57.6	45.4	29	149	74.2	77.2	114	115	89.5	203.2	102	85.5	70.1	5.9	135.6	18.5	12.1	10.2	19.6	42.7	41.34	43.1	38.39	24.8	61.05	39.5	31.28	43.5	62	0
	1026	134	110	199	139	147	130	156	98.6	386	264	231	340	234	206.8	502	329	253	233	49.04	337	81	79.9	30.4	45.75	128	101	90.6	115	65.6	113	180.6	115	128	145	0
	1026.5	34	44.2	109.5	66.72	30.5	46.2	56.7	51.8	135	90.7	49.3	91.6	101.4	61.79	163	132	85	67.2	7.08	94.6	23.17	24	5.053	24.7	25.77	33.5	31.6	34.9	25	42.8	44.2	33.4	54.7	56.86	2.02
	1027	128	109	206	102	123	87.97	112	82.4	341	210	214	278	246.41	248	508	343	235	252	44.4	303	58.8	68.1	28.2	51.09	103.59	114.1	120	80.9	44.3	101	129.3	91.3	106	144	0
	1027.5	46.1	45.6	113.7	34.2	44.5	33.1	51.7	33.4	94.1	87.5	48.5	109	86.5	65.7	153	123	86.1	85.8	10.4	103	20.3	34.43	10.5	26.2	41.6	29.9	9.35	54.1	31.37	51.5	52.4	38.1	46.02	46.7	0
	1028	95.8	83	159	105.14	79.8	84	81.3	64.7	217	172	142.67	180	191	191	433	281	232	152	28.7	179	43.2	49.2	14.3	52.6	95	118	82.3	70	65.88	114	112	77	73.9	130	0
	1028.5	45.1	48.5	98.3	30.78	51.6	47.2	64	46.1	118	103.6	39.4	128	95.2	102.78	195	127.4	92.7	105.5	7.95	90.7	8.55	36	11.413	16.5	60.96	46.2	11.7	27.6	33.57	92.3	61.07	31	43.88	51.7	0
	1029	107	89.4	197	82.4	124	123	103	102	203	154	142	187	571	234	497	290	629	250	35.6	480	39.18	161	27.2	56.5	125.97	96.01	140.5	94.3	66	356	106	129	112	167	1.01
	1029.5	50.2	54.4	92	40.2	48.8	57.5	37.6	47.1	129	107	58.6	113	110.2	70.12	217	140.3	120	103	16.16	125	23.09	37.2	14	22.08	47.1	52.8	27.99	49.31	32.5	72.8	83.6	57.4	45.3	60.6	1.01
	1030	90.7	94.3	169	82.6	123	87.4	85.4	89.9	135	161	148	219	375	176	376	237	355	198.97	34.5	310	31.2	103	24.32	52.2	93.65	107.05	72.5	95	61.5	224	148	85	85.95	125	2.02
	1030.5	55.04	40.7	102	52.7	42	47.4	72.13	39.1	106	108	43.3	78.7	80.2	107.8	209	151	95.8	78	14.12	113.1	13.5	30.1	15.27	19.5	43.8	49	28.8	49.3	22.7	46.1	75	35.2	53.8	51.7	0
	1031	118	124	186	91	150	140	153	130.38	206	174	164	215	402	201	466	308	363	401	24.85	346	33.5	95.7	63.5	71.96	212	205	68.38	187	117	211	270	166	120	165	0
	1031.5	62.8	32.73	111	52.4	49.6	47.4	48.6	31.6	143	125	65	94.1	110	88.1	209	126	101	86.6	12.59	83.7	18.65	29.2	21.2	30.4	34.6	36.1	33.75	40.9	27.22	34.4	63	49.5	57.3	43.2	2.02
	1032	93.3	107	167	90.4	117.41	97.8	92.4	103	193	168	131	183	286	191	351	245.5	256	284	30.1	236	24.8	75.31	33.5	39.7	137	116	48.1	115	75.9	133	162	127.2	81	153	0
	1032.5	47.46	43.81	93.7	48.5	38.5	52.79	46.4	38	143	129.8	66.4	91	70.5	86.3	166	116	89.9	52.4	15.25	113	21.33	26.88	7.41	27	47.1	38.2	27	46.5	27	43.5	47.33	28.6	51.5	67.6	0
	1033	106	84.8	204	90.9	105	102	96.12	87	195	153.9	113	186	241	227	477	301	274.1	349	31.49	203	24.62	82.5	28.202	59.7	147	171	52.8	117	83.4	153	185	187	103.78	159	0
	1033.5	59.6	30.6	80.1	34.2	46.49	46.02	42.1	39.8	135	102	76.9	96.9	103	98.3	210	127	105	74.5	8.404	124	14.8	13.63	15	23.7	40.7	42.3	52.8	33.71	30.26	52.7	35.8	32.9	56.3	65.4	0
	1034	76.4	71.1	190	67.2	74.7	72.7	73.82	86.4	156	178.8	111	139	218	174	347	251	195	216	19.62	160	30.6	66.8	36.5	30.4	98.4	108	50.1	95.4	75.8	123	132	112	104.25	130.48	0
	1034.5	51	39.6	79.9	36.76	36.4	43.5	37.4	39.9	117	127.5	42.5	68	84.4	76.6	168.1	133.2	70	61.1	13.98	110	14.9	24.82	11.4	26.78	39.5	38.9	38.6	67	32.42	45	43.1	47	50	56	0
	1035	109	110	225	89.3	102	77.7	116	116	176	181	136	214	253	213	444	295	248	270	40.1	208	51.47	76.5	76.4	52.3	86.2	110	79.3	112	91.7	139	148	132	129	185	0
	1035.5	35.5	45.1	79.2	32.5	43.1	40.6	53.9	30.8	116.4	101	66.4	80.3	78.5	106	199	167.9	73.4	62.6	5.1	84.2	14	26.21	9.87	28.2	54.9	43.41	27.21	28.6	23.4	37.7	42.6	33.3	53.5	62.7	1.01
	1036	94.56	91.5	185	89.4	86.8	79.9	96.1	106	153	167.3	123	198	188	165	414	253	202.69	229	25.37	204	35.6	68.6	47.5	49.1	79.4	96.6	46.3	70.6	66.2	132.84	121	107.4	79.5	105	0
	1036.5	42.1	42.1	84.8	38.1	41.2	42.5	40.6	34.65	134.6	98.84	57.2	101	78.91	92.2	184	136	91.1	65.3	17.5	91.4	21.9	17.2	12.2	6.51	57.66	32.3	25.2	60.7	33.4	32.2	49.4	40.1	40.1	49.29	1.01
	1037	83.47	132	230	118	104	94.62	128.8	119	200	159	99.5	188	269	201	467	260	256	301	37.43	190	37.73	49.9	39.988	60.8	94.8	106	63.74	85.2	81.8	123	134	136	89.4	171.21	0
	1037.5	44.77	40.91	102.1	37.8	50	57.6	55.7	37.73	128.9	111	50.6	114	124	87.1	175	145.93	108	69.4	24.26	128.4	4.44	57.3	9.08	21.82	34.3	55.5	27.6	30.6	31.51	96.8	69	44.8	46.3	52.3	0
	1038	110.87	170	212	101	117	194	204	202	201	147	95	188	216	174	381	245	205	247	27.1	204	38.56	59.64	48.2	117	114	82.1	41.95	80.4	77.84	86.5	117	96.6	154	165.5	0
	1038.5	80.1	131	124.22	67.4	89.6	122	171	124	145	120.7	70.5	126	85.7	80.5	220	166	117	160	13.41	107	17.46	24.59	25.9	99.4	51.66	58.1	25.83	46.9	31.4	73.5	71.1	30.57	100.51	62.8	0
	1039	155	146	211	109	115	161	204	192	246	216	147.5	194	299.2	218.4	451	291	250	272	36.2	216	40.3	50.7	57	107	87.2	112	49.2	100	53	87	125	118	164	199	0
	1039.5	69	72	120	56.5	67.4	80.6	71.1	82.5	136	79.9	67.2	109	51	81.8	202	138	91.5	122	18.95	83.9	17.3	44.4	32.92	37.4	50.2	41	33.4	45.44	29.3	82.17	56.9	19.55	68.6	53.6	0
	1040	98.5	103	166	100	96.8	98	130	108	195	186.1	128	165.03	165.18	166	361	222	167	177	24.43	185	42.7	47.93	30	41.52	84.4	95	42.6	73.1	55.3	84.4	97.5	102	115	137	0
	1040.5	51	60.9	102	34.8	46.1	64.5	75.8	40.4	116	97.3	59.9	95.9	77	70.8	203	144	88.8	82.2	14.02	87.6	28.8	28.4	13.3	27.3	41.48	25.93	48.7	41	18.33	41.2	32	32.7	50	67.97	0
	1041	164	94.9	187	128.1	113	146	142	85.7	413	378	195	277	259	232	545	346	282	201	35	291	72.27	69.3	38.5	35.5	100	100.4	51.2	79.5	62.5	132.7	100.2	86.5	124	165.02	0
	1041.5	44.38	55.36	124	39.9	55.9	46.6	43	39.2	143.6	96.7	66.2	70.4	78.3	77.2	180	119	79.5	70	8.89	86.4	13.21	18.3	9.62	21.64	54.4	34.8	31.87	31.4	17.9	45.1	50.8	36.8	32.44	46.12	1.01
	1042	93.8	89	179	123	106	69.3	79.7	86.8	281	285.1	133	208.8	205	189	415	266	164	170	17.622	214	62.88	58.8	22.33	31.1	82.53	100.1	66.8	78.7	48.36	126.1	104	76.6	80.2	127	1.01
	1042.5	51.5	37.3	105.6	47.6	31.3	41.5	44	17.4	110	88.9	73.9	90.4	78	124.6	184	111	102	98.1	9.19	70.3	17.79	24.1	5.18	24.24	30.09	48.88	23.6	32.1	39.9	75.1	22.8	40.46	52.7	55.1	0
	1043	109.38	114.91	194	97.7	117.1	79.51	87.9	99.9	210	201	147	159	268	206	442	291	253	170	32	302	35.5	78.8	31.495	45.1	92.5	75.2	72.8	80.04	62.6	103	94.7	117	102	139	0
	1043.5	54.9	44.3	92.6	46.7	68.3	41.5	58.3	37.4	109	104.8	65.95	82.4	52.6	72	195	110	116	86.6	11.56	93.5	13.8	36.83	9.435	22.9	46.9	55.1	32.6	50.2	38	50.8	73.9	48.2	44.32	78.11	1.01
	1044	95.14	95.5	161	68	90.3	81	100	98.7	184.3	223.6	122	178	218.9	208	352	242	169	154.38	30.82	219	24.5	56.5	33.34	45	66.8	69.7	52.55	80.9	52.4	107.14	86.9	85.1	89.3	131	0
	1044.5	50.88	45.07	102	41.5	55.8	44.5	35.37	26.98	101	100	45.9	109	89.8	73.98	186	148	79	64.2	8.36	98.61	35.6	37.2	9.95	31.78	38.3	31.4	34.9	26	24.08	36.7	41.12	32.8	43.2	54.58	0
	1045	97.2	99.5	188	91.02	84	92.4	97.41	109.87	203	144	97	162	262	148	446	246	229	168	20.15	180	42.1	56.7	25.1	44.2	82.1	72.7	51.19	94.6	45	128	107.4	84.2	100	137.1	0
	1045.5	42.6	32.5	108	45.6	61.2	38.5	45.8	50.9	101	126.4	60.5	99.7	79.9	95.5	171	123	92.4	73.7	14.97	97	21.71	28.7	10.1	23.5	35.3	41.6	42.4	39.9	38.2	55.4	58.06	35.85	57.3	79.3	0
	1046	102	148	172	74.5	146	141	143	104	238	166	163	292	218	168.2	354	232	196	173	28.4	179	24.6	47.2	39.3	91.2	72	84.3	45.6	73.6	52.2	106.61	88.6	81.5	129	127	0
	1046.5	69.1	76.8	125	79.6	55.2	92.1	92.4	69.8	165	135	59	103.9	68.4	103	212	169.5	86.1	85.8	16.7	112	18.42	7	21.5	54.56	40.8	55.2	20.2	65.47	24.4	76.4	41.7	38.5	63.2	60.8	0
	1047	142	146	226	107.91	148	172	153.76	206.31	245	213	159	274	347	227	467	274	255	459	38.16	258	30.5	91.2	49	95.9	149	170	66.2	227	126.7	175	277	200	139	179	1.01
	1047.5	69.55	42.2	111	58.29	52.3	67.3	62	41.1	99.6	106	62.2	91.4	121.2	77.5	166	136	104	80.2	14.3	92.7	3.738	21.1	13.95	37.7	25.9	41.42	20.4	25	18.96	73.3	29	44.4	72.66	62	0
	1048	107	103	148	89.7	116	74.9	128	108	194.3	169	119.47	206	229	180	345	256	192	222	30.2	197	35.95	61.1	23.3	64.1	128.6	85.2	67.77	152	66.6	156	186	130	79.9	129.38	1.01
	1048.5	50.1	56.8	100.56	51.1	51.3	42	74.9	51.5	139	108	61	103.3	99.4	101.1	201	149	98.7	69.2	7.27	99.3	14.3	34.7	11.87	22.2	37.7	49.19	51.9	38.4	24.2	37.1	54.8	33.01	47.2	76.08	1.01
	1049	463	871	492	411	481	903	1070	1120	620	218	407	485	630	432	630.4	426	670	816	30.09	738	38.3	142	324	608	240.62	197	55	188	144	167.9	312	254	673	405	1.01
	1049.5	47.6	72.8	76.4	52.8	29.7	44.2	51.7	40.34	89.4	112.5	46.2	96.3	83	63.7	178	86.8	85.2	57.8	13.37	64.6	21.48	21	6.71	21	41.2	27	29.2	38.9	21	64.2	49	40.21	35.55	49.8	0
	1050	251	421	305	206	244	439	496	515	339	188	194	271	345	274	472	307	384	440	22.3	387.6	42.1	86.1	147	246	120.78	134	76.6	126	108	110	176	160	319	233.06	0
	1050.5	34.1	39.1	81	31.4	50.1	44.7	43.5	22.6	114.2	123.3	43.1	87.7	78.8	84.6	193	133	100.2	61.2	11.62	91.4	6.73	34.95	16.06	20	38.17	46.5	25.8	26.2	19.7	67.7	33.3	38.2	39.4	47.6	1.01
	1051	188.2	258	267	154.21	174	242	293	248	316	167	187.24	258	302	291	523	340	346	315	27.2	320	38.9	64.9	61.9	124	114	102	53.9	101	64.3	135	141.17	147	223	197	0
	1051.5	50.2	47.8	95.7	45.1	49.5	42.7	46.7	48.5	124	107	66.3	126	82.3	96.6	178	142	84.4	76.1	7.72	85.2	13.26	32.5	14.47	27.3	55.8	50.4	36.83	46.36	40.1	49.5	79.5	45.6	48.7	61	1.01
	1052	126.55	142	173	99	110	118	120	149	165	166	123	212	211	197	362	279	229	216.3	26.53	210	34.96	60.1	44.8	77.7	72	91.1	63.97	98.6	45.5	106	110	119	145	168	1.01
	1052.5	58	38.1	99.4	37	33.6	55.1	47.5	49.53	128	100.9	49.4	95.1	100	73.9	180	136.7	85.2	55	12.27	91.4	17.84	49.7	3.806	9.39	45.81	41.04	11.5	57.56	28.3	45.5	53	30.4	47.7	57.4	0
	1053	155.25	145	166	117	135	147	144	98.2	236	169	127	225	236	219	396	279	242	234.69	28.8	232	29.6	68.1	32.402	57.2	78.52	81.53	67.2	85.4	53.3	90	91.7	107	133	146.97	0
	1053.5	43.9	39.2	96.4	36.9	44.86	41.7	43	25.73	117	131	58.3	74.4	113	77.8	191	146	124	65.3	23.37	114	7.31	30.9	8.42	19.47	43.3	60.3	58	26.42	27.8	67.96	57.7	39.4	47.9	69.3	0
	1054	107	105	216	106.7	95.2	108	108	74.2	185	158	111	201	182	168	382	243	181	197	26.83	173	27.9	43.3	27.3	25.5	91.3	64.2	66.4	70.1	45.5	85.28	60.5	97	107	128	0
	1054.5	52.3	57.8	104	33.1	35.2	44.7	41	38	89.4	92.1	58.3	68.5	66.7	92.6	186	99.4	77.5	74.5	10.3	102	19.55	26.92	17.2	27.24	38.21	47	38.6	43	0	52.2	69.8	43.41	33.1	61.7	1.01
	1055	104	118.9	178	88.9	111	111	130	115	232	172	124	189	211	183	392	302	211	218	40.5	169	30.1	76.5	26.3	47.66	84.5	95.8	56.01	94.7	86.5	114.5	104	122	107	137	2.02
	1055.5	44.8	37.7	96.63	48.2	43.6	40.1	47.1	50.69	112	85.1	64	85.5	89.2	67.8	217	118.7	107	51.3	19.51	73.6	15.07	23.2	11.8	20.7	37.8	40	33.5	48.4	48.8	59.79	47.4	37.9	48	70.25	0
	1056	75.15	75.4	144	73.7	92.1	87.9	84	72.3	159	170.9	83.8	143	163	150	342	219	157	194	24.9	163.48	44.41	49.16	22.4	26.6	58.4	69.4	54.58	70.3	53.6	89.3	99.8	84	73.9	130	0
	1056.5	51.8	40.1	99.8	37.22	48.8	39.6	42.1	42.6	95.7	96.6	37.2	93.9	65.7	96.8	173	117	76.1	46.9	12.04	108	21.6	18.1	13.2	27.3	39.97	41.7	11.6	46.66	14.45	65.8	39.7	56.3	50.4	55	0
	1057	98.2	97.4	151	111	90.6	90.8	97.4	94	176	177	118	178	227	170	365	254	224	165	33.42	181	31.98	61.46	31.7	42.8	64.4	97.3	59.8	85.2	53.7	93.5	105	85	83.7	139	0
	1057.5	33.3	43.7	91.4	38.6	44.3	52.5	42.8	44.86	97.6	66.2	64	71.7	113	58	197	131.2	89.6	99.3	8.96	72.2	17.4	22.94	19.9	29	46.9	38.9	47.2	37.7	33.55	72.5	57.51	58.5	24.3	62.7	0
	1058	85.17	99.05	151.99	74.7	84.8	68.5	101	65	161	151	110	157	200	192	375	211	162	158	21.75	148	39.83	46.3	30	25.7	73.6	43.67	51.1	82	41	113.6	109	75.4	88.3	108	0
	1058.5	51.6	30.07	106	54.9	45.2	34.5	46.4	29.3	108.3	107.1	64.2	71	95.8	72	197.1	109	102	50.6	9.99	93.4	12.7	25.92	21.2	25.93	43.6	43.9	23.8	28.4	28.6	76.7	47.5	42	44.22	61.7	1.01
	1059	99.4	86	170	88.1	87.8	82.2	86.8	99.3	188	160.49	103	192.9	289	165	366	241	275	194.55	32.03	184	25.4	53.5	27	57.07	82	67.8	64.4	78.6	52.3	137.25	105	83.4	100	124.3	1.01
	1059.5	54.5	36.1	105	54.6	46.2	46.5	39.6	40.61	113	124.6	96.72	97	94.8	78.1	211	152	103	91.3	17.2	94.1	17.13	14.2	11.6	18.3	55.87	50	29	51.1	21.21	101.8	52.6	49.21	38.6	60.9	0
	1060	71.3	96.3	152	77.9	91.1	80.4	84.95	86.2	160	142	111	165	196	160.64	312	211	223	160	31.8	171	24.8	39.88	32.9	44.7	66.4	56.7	47	62	52.6	94.7	94.5	104	87.9	114	0
	1060.5	36.5	42.5	72.6	39.7	42.1	38.38	37.3	40.4	122	129	64.6	77.1	94.8	73.9	186	145.5	72.4	50.1	15.6	101	15.85	58.3	5.096	18.2	28.9	38.06	33.7	50.9	23.8	56.4	58.9	38.1	36.9	71	1.01
	1061	86.8	91.1	173	80.3	84.6	80.3	82.9	82.6	148	145	121	181	227	190	373	264	242	216.6	23.25	171	30	77	30.2	45.8	89.3	77.2	41.5	93.1	62.2	122.46	87.4	89.5	105.9	137	0
	1061.5	40.4	54	100.9	33.61	37.3	44.3	49.66	47.2	102	99.2	59.9	78.26	95.96	81.01	158	104	95.4	65	15.13	101	18.51	27.4	10.4	18.8	41.8	28.1	29.3	35.3	43	75.84	48.5	45.3	48.86	54.6	0
	1062	84.66	80.3	145	91.36	86.33	63.61	107	64.8	145	157.95	118	177	165.8	163	331	226	182	172	15	152	31.275	48.5	20	27.3	58.9	78.76	42.59	70.2	55	51.6	86	72.7	77.2	125	0
	1062.5	38.4	48.6	123.45	25.99	66.4	55.7	56.81	68.3	115	104	52.1	117	105	92.3	241	127.8	84.5	87.5	23.02	99.6	11.52	31.7	20.6	31.7	48.1	42.26	43.55	44.5	32.26	107.2	59.5	39.1	64.1	65.9	0
	1063	113	127	180	114	123	131	105	126	222.32	160	128	197	226	201	398	271	213	188	31.64	192	28	72.88	39.5	47.9	67.2	89.8	48.8	104.27	54.2	100	122	135	111	149.8	0
	1063.5	42.22	52.2	104.4	42.4	40.2	49.8	45.4	34.7	107	136	59.7	67.7	109	101	168	119	117.97	89.1	13.09	71.5	17.42	20.3	21.72	18.5	50.9	37.3	27.64	31	25.2	76	53.5	43	50.8	55.6	1.01
	1064	102	89.8	122	92.56	97.9	82.59	88.7	87.5	160	129	106.75	183	163	125	338	204	166	151	21.6	182.1	28.07	58.1	27.11	44.76	74	66.4	37.11	73.2	58.5	73.8	82.81	127	99.3	115	0
	1064.5	36.6	28.7	79.7	38.6	39.3	40.1	36.9	23.29	92.6	103.93	56.4	72.4	85.2	94	190	143	100.8	94.67	16.22	72	26.58	47.6	12.3	15.4	47.68	45.77	15.69	29.37	20.61	46.54	58.3	28.6	61.9	61.2	0
	1065	306	669	367.9	271	334	601	747	1190	462	190	302	378	501	291.65	537	382	589	679	34.4	471	42.9	131	260	598	143	144	64.2	186	127	170	247	292	783	701	1.01
	1065.5	20.23	38.8	82.1	31.9	59	44.7	38.58	27.4	108	95.7	50.8	115	89.4	86.7	181	132	79.26	42.7	18.92	98.7	7.807	12.59	15.2	23.4	38.76	62.5	33.55	22.8	26.1	56	40.9	38.5	58.3	68.9	0
	1066	187.7	277	223	139	184	277	336	497	281	166.5	160	230	296	180	415	308	362	398	24.84	305	39.064	78.86	141	263	82.9	92.9	45.9	111	70	137	160	169	368	333	0
	1066.5	40.36	37.6	108	36.1	39.1	42.3	54.9	41.5	105	62.7	40	93.2	83.5	79.4	202	117	81.9	73.3	15.708	105	11.3	26.1	15.71	23.8	44.5	46.3	38.58	29.6	30.65	67.64	44.7	43.64	53.7	55.8	0
	1067	134	223	234	120	170.7	188	208	331	250	227	150	202	288.78	262	465	331	319	311	40.7	281	49.79	78.2	84.1	153	113	124	63.3	94	84.5	138.3	138	161	272	284	1.01
	1067.5	47.4	48.1	111	55.5	50.6	40	33.97	38	92.5	128.6	59.9	84.1	88.2	64.7	207	114.7	85.3	73.8	8.32	65.8	20.3	28.6	10.9	16.93	52.8	41.8	25.49	19.5	25.9	41.4	53.44	69.12	48.1	50.6	0
	1068	86.3	103	155	75.7	111	114	112.25	123	172	160	113.9	168	204	172	361.1	233	210	211	22.89	151	35.6	56.1	46.4	72.3	96.3	70	44.9	117.7	67	113.3	114	117	147	156	1.01
	1068.5	49.1	32.62	102.7	47	31	44.8	44.6	35.9	108	107	50.5	62.9	95.1	85.9	181	138.5	82.8	95.6	9.93	112	20.14	30.26	16.5	27.12	31.8	40.1	38	21.29	27.73	73.9	41.4	36.9	41.1	56	0
	1069	117.6	121.87	201	96.9	126	144	154	144	202	182	144	222	240	187	367	260	233	226	31.01	187	35.7	56.1	35.8	59.2	91.3	116	48.1	79.2	77.8	123	128	137	126	164	1.01
	1069.5	54.41	46.5	90.7	45.6	25.1	34.9	48.48	47.2	99.39	128.8	57.82	109	71.6	95.4	200	77.5	91	53.5	16.6	100	5.12	19.14	9.9	27.93	25.1	30.36	17.83	41.2	19.97	70.4	46.9	31.2	48.4	37.41	1.01
	1070	104	90	141	94.5	97.56	110	105	88.3	206	161	110	185	182	163	299	239.1	161	198	34.8	165	44.55	62.73	22.1	29.8	92.12	79.9	52.74	104	54.1	91.5	111	85.8	96.2	138	0
	1070.5	39.2	43.8	77.8	54.5	72.85	40	41.52	43.9	75.4	113.8	68.6	93.4	98.5	99.32	187	130	86.7	73	7.49	74.8	21.1	20.1	16.4	20.14	22.97	34.03	37.12	40.4	31.6	45.2	45.2	37.4	44.5	51.2	2.02
	1071	66.5	109	174	90.6	117	116	101	83.3	192	133	126	212	198	180	345	240	208.28	213	26.6	189	40.03	63.3	33.7	40.5	74.6	77.5	42.6	91.9	63.4	129.6	114	124	105	125	0
	1071.5	61.3	46.2	83.3	53.9	53.4	55.9	38.7	37.7	107	95.4	80.7	92.98	106	81.8	216.8	148	79.8	70.6	4.11	90	19.6	28.3	9.76	28	36.7	50.15	32	51.7	37.3	61.5	29.2	35.16	43.11	67.4	0
	1072	77.2	88.5	134	64.8	82.8	84.1	91.8	79.6	146	146	97.9	157	179	158	337	204	166.5	171.3	24.02	137	27.3	35.1	22.7	33.6	64.1	55.2	32	83.3	49.9	93.7	105	100	82.6	121	0
	1072.5	38.5	46.2	88.69	50.9	50.7	48.92	45.8	30.4	99.6	119.7	36.6	104	92.1	86.3	214	123.8	107	61.8	23.96	102	11.3	31.35	15.29	27.16	40.1	43.1	23.87	41.3	37.49	50.9	45.2	44.38	40.7	55.2	1.01
	1073	111.08	89.8	138.2	74.3	94.9	77.4	78.4	103	182	156	121	149	188	160	347	278	198	180	25.01	157	32.85	58.42	32.9	49.688	60.3	60.8	76.5	96.6	49.7	109.3	89.9	115	101.3	140	1.01
	1073.5	55	26.49	96.1	33.8	34.21	55.3	46.9	32	94.2	102.54	71.22	91.65	107	84.5	200	107	89	105.02	20.5	94.6	11.8	29.4	9.31	13.1	39.04	33.67	35.6	40.3	11.5	62	72.1	37.6	38.5	51.6	0
	1074	75.2	113.73	133	81.6	91.7	92.4	101	77.6	174.3	153	98.6	209	246	146	327	225	255	149	24.1	227	22.31	68.5	17.4	45.6	56.4	71	124	66.5	61.5	167	96.7	76.6	72.4	101	0
	1074.5	44.62	26.2	131.02	39.3	40.5	53	71.9	38.9	104	74.2	56.3	75.1	181	93.2	220.6	137.2	182	86.5	13.2	188	13.3	64.1	25.3	24.47	58.6	72.3	175	31	31	178.34	37.93	49.8	30.36	73.8	0
	1075	94.8	117	178	78.6	104	105	118.33	91.86	185.2	145	119.9	192	274	213	382	236	260	197	28.55	240	32.7	77.35	42.8	44.47	85	84.3	119	80	51.3	204.6	99.7	108	87.1	127	0
	1075.5	55.4	47.8	117	49.3	48.4	37.5	44.9	46.8	141	98.99	61	112.9	114	99.5	213	132	128	69	11.3	120	24.3	42.9	15.7	29.64	20.3	48	81	34.08	11.68	109.4	49.4	57.9	27.12	65.6	0
	1076	90.1	96.6	157	78.2	110.43	79.33	101	77.2	145	149	107	177	185	157	330	229	175	155	29.14	178	24.6	49.1	30.6	29.73	75.5	92.9	50.7	77.2	47.5	118	95.4	83.2	112.6	120	0
	1076.5	51.2	60.3	97.7	45.5	50	56.1	52.6	63.44	111.8	82.5	52.6	93.5	92.7	93.4	194	132	99.9	58.6	14.53	106	15.9	25.5	11.7	23.9	29.5	33	42.7	56.38	15.4	68.8	46.5	49	43.3	52.5	0
	1077	95.2	116	185	120	111	96.9	104	97.9	194	158	109	200	229	174	409	291	259	199	28.1	212.16	43.2	75.84	27.3	38	74.09	57.3	62.7	86.4	73.99	119	104.1	104	112.08	174	0
	1077.5	37.6	40.5	82.82	43.3	38.6	40.83	59.8	33.6	91.9	93.8	41	89.2	80.3	80.4	167	107	90.5	87.86	13.3	108	10.3	21.5	14.7	22.08	45.1	41.8	32	40.9	27.2	57.8	63.1	36.9	41.1	30.9	0
	1078	69.5	86.48	164	67.5	92.5	62.7	78.2	72.9	155	149	94.7	153	199	134	372	228	154	151	28.01	153	36.2	30.1	26.96	31.7	75.5	70.2	60.3	79.35	38	102	88.6	102	92	117	0
	1078.5	54.6	44.1	101	47.9	43.1	43.7	53.1	38	109	97.3	64.3	86.5	125	83.7	188.3	128	85.1	89.5	12.82	111	23.22	40.06	14.7	11.5	30.7	44.1	3.53	41.35	30.4	115.8	53.39	35.6	36	68.6	1.01
	1079	107	96.5	167	91.1	97.5	97	81	101.67	158	195.2	114	166	231	164	328	230	199	190	38.82	179	34.8	68	32.2	42.03	66.7	73.38	74.2	84.5	73	126	116	172	94.7	142	0
	1079.5	47.1	37.23	86.7	32.1	46	53.07	36.1	40.2	108.7	89	53.3	79.4	83.9	71.47	212.4	113	49.8	73.6	8.71	107	21.68	21.5	8.32	21.24	13.6	32.9	17.2	39.06	17.66	55.65	44.5	20.05	44.7	55.9	0
	1080	72	71.1	141	56.8	89.5	82.7	57.5	95.1	138	113	88.7	177	192	164	352	244	227	158.98	28.7	155	32.7	45.5	41.3	37.9	83.4	66.39	51.4	103	66.3	81.1	101	121	92.82	156	0
	1080.5	43.8	44.7	106.1	37.1	50.4	53.11	50.6	52.14	125	135.7	59.5	67.2	65.2	91.3	146	137	76.7	116	12.39	105	18.33	42.5	22.1	18.8	24.7	58.1	30.3	48.8	21.29	88.6	58	35.7	53.2	40.9	0
	1081	118	96.8	137	96.37	101	91.4	96.38	78.7	179.75	155	121	202	245	176	392	224	210	185	27.06	169	29.38	53.4	61	52	102	89	47.64	96.7	65	113	127	137	82.8	157	0
	1081.5	52.7	44.7	97.9	43	58.9	53.9	48.6	46.2	111.9	105.8	55.6	86.82	89.5	92.9	205	131.52	75	97.3	8.85	103.98	23.22	26.5	24.3	23.8	43.4	35.4	23.7	52.52	17.41	62.4	25.2	41.5	57	73.1	0
	1082	86.31	79.36	151	85.2	90.9	81.2	107	95	178	161	96.9	182	270	140	330	226	236	124	20	231	23.83	67.91	33.3	48.9	78.9	68.4	90.3	78.6	50.9	342	115	96.5	67.8	121	0
	1082.5	53.9	59.3	95.73	39.3	51.5	62.2	52.8	35.25	129	93	50.1	93.1	183	87.1	219	122	192	100	12.2	178	25.48	30.1	8.13	16.3	27.2	35.8	84.8	45.7	25.19	310	35.9	36.7	68.77	63.1	0
	1083	83.2	97.2	219	110	123.6	125	129	91.1	205	206	124.9	200	301	218	426	268	310	203	17.6	274	43	93.6	49.3	48.05	79.2	75.7	100.47	103	67.7	288	123.3	158	86.6	158	0
[truncated: 234 more rows]
